# Supplementary material for: Accessible, uniform protein property prediction with a scikit-learn based toolset AIDE
Source: Bioinformatics. 2025 Sep 24;41(10):btaf544. doi: 10.1093/bioinformatics/btaf544 (PMC12553329; doi:10.1093/bioinformatics/btaf544)
Supplement: btaf544_Supplementary_Data [file btaf544_supplementary_data.zip]

Archive with 4 entries (4 files):
- UserGuide.pdf
- AppendixB.pdf
- AppendixA.pdf
- SourceData.xlsx
