# Supplementary material for: Accessible, uniform protein property prediction with a scikit-learn based toolset AIDE
Source: Bioinformatics. 2025 Sep 24;41(10):btaf544. doi: 10.1093/bioinformatics/btaf544 (PMC12553329; doi:10.1093/bioinformatics/btaf544)
Supplement: btaf544_Supplementary_Data [file btaf544_supplementary_data.zip › SourceData.xlsx]

## Sheet: fig2
Model	Metric	Score	Training Size	zs	embedding	topmodel	name
none_ohe_linear	kendall_tau	0.0326034	48	none	ohe	linear	ohe->linear (Sup.)
none_ohe_linear	kendall_tau	0.105532	48	none	ohe	linear	ohe->linear (Sup.)
none_ohe_linear	kendall_tau	0.0971271	48	none	ohe	linear	ohe->linear (Sup.)
none_ohe_linear	kendall_tau	0.0731057	48	none	ohe	linear	ohe->linear (Sup.)
none_ohe_linear	kendall_tau	0.0231859	48	none	ohe	linear	ohe->linear (Sup.)
none_ohe_linear	spearman	0.04861	48	none	ohe	linear	ohe->linear (Sup.)
none_ohe_linear	spearman	0.156637	48	none	ohe	linear	ohe->linear (Sup.)
none_ohe_linear	spearman	0.144706	48	none	ohe	linear	ohe->linear (Sup.)
none_ohe_linear	spearman	0.109354	48	none	ohe	linear	ohe->linear (Sup.)
none_ohe_linear	spearman	0.0347027	48	none	ohe	linear	ohe->linear (Sup.)
none_ohe_linear	top10_in_plate	0	48	none	ohe	linear	ohe->linear (Sup.)
none_ohe_linear	top10_in_plate	0	48	none	ohe	linear	ohe->linear (Sup.)
none_ohe_linear	top10_in_plate	0	48	none	ohe	linear	ohe->linear (Sup.)
none_ohe_linear	top10_in_plate	0.4	48	none	ohe	linear	ohe->linear (Sup.)
none_ohe_linear	top10_in_plate	0	48	none	ohe	linear	ohe->linear (Sup.)
none_ohe_linear	kendall_tau	0.114185	72	none	ohe	linear	ohe->linear (Sup.)
none_ohe_linear	kendall_tau	0.102638	72	none	ohe	linear	ohe->linear (Sup.)
none_ohe_linear	kendall_tau	0.102266	72	none	ohe	linear	ohe->linear (Sup.)
none_ohe_linear	kendall_tau	0.0940666	72	none	ohe	linear	ohe->linear (Sup.)
none_ohe_linear	kendall_tau	0.057015	72	none	ohe	linear	ohe->linear (Sup.)
none_ohe_linear	spearman	0.169876	72	none	ohe	linear	ohe->linear (Sup.)
none_ohe_linear	spearman	0.152654	72	none	ohe	linear	ohe->linear (Sup.)
none_ohe_linear	spearman	0.152977	72	none	ohe	linear	ohe->linear (Sup.)
none_ohe_linear	spearman	0.139167	72	none	ohe	linear	ohe->linear (Sup.)
none_ohe_linear	spearman	0.0863829	72	none	ohe	linear	ohe->linear (Sup.)
none_ohe_linear	top10_in_plate	0	72	none	ohe	linear	ohe->linear (Sup.)
none_ohe_linear	top10_in_plate	0	72	none	ohe	linear	ohe->linear (Sup.)
none_ohe_linear	top10_in_plate	0	72	none	ohe	linear	ohe->linear (Sup.)
none_ohe_linear	top10_in_plate	0.6	72	none	ohe	linear	ohe->linear (Sup.)
none_ohe_linear	top10_in_plate	0	72	none	ohe	linear	ohe->linear (Sup.)
none_ohe_linear	kendall_tau	0.100392	96	none	ohe	linear	ohe->linear (Sup.)
none_ohe_linear	kendall_tau	0.0926513	96	none	ohe	linear	ohe->linear (Sup.)
none_ohe_linear	kendall_tau	0.0801087	96	none	ohe	linear	ohe->linear (Sup.)
none_ohe_linear	kendall_tau	0.0948136	96	none	ohe	linear	ohe->linear (Sup.)
none_ohe_linear	kendall_tau	0.0871105	96	none	ohe	linear	ohe->linear (Sup.)
none_ohe_linear	spearman	0.150123	96	none	ohe	linear	ohe->linear (Sup.)
none_ohe_linear	spearman	0.13755	96	none	ohe	linear	ohe->linear (Sup.)
none_ohe_linear	spearman	0.11966	96	none	ohe	linear	ohe->linear (Sup.)
none_ohe_linear	spearman	0.139845	96	none	ohe	linear	ohe->linear (Sup.)
none_ohe_linear	spearman	0.13143	96	none	ohe	linear	ohe->linear (Sup.)
none_ohe_linear	top10_in_plate	0	96	none	ohe	linear	ohe->linear (Sup.)
none_ohe_linear	top10_in_plate	0	96	none	ohe	linear	ohe->linear (Sup.)
none_ohe_linear	top10_in_plate	0	96	none	ohe	linear	ohe->linear (Sup.)
none_ohe_linear	top10_in_plate	0.2	96	none	ohe	linear	ohe->linear (Sup.)
none_ohe_linear	top10_in_plate	0	96	none	ohe	linear	ohe->linear (Sup.)
none_ohe_linear	kendall_tau	0.103849	120	none	ohe	linear	ohe->linear (Sup.)
none_ohe_linear	kendall_tau	0.0882234	120	none	ohe	linear	ohe->linear (Sup.)
none_ohe_linear	kendall_tau	0.102981	120	none	ohe	linear	ohe->linear (Sup.)
none_ohe_linear	kendall_tau	0.0884735	120	none	ohe	linear	ohe->linear (Sup.)
none_ohe_linear	kendall_tau	0.0765593	120	none	ohe	linear	ohe->linear (Sup.)
none_ohe_linear	spearman	0.154725	120	none	ohe	linear	ohe->linear (Sup.)
none_ohe_linear	spearman	0.130975	120	none	ohe	linear	ohe->linear (Sup.)
none_ohe_linear	spearman	0.153705	120	none	ohe	linear	ohe->linear (Sup.)
none_ohe_linear	spearman	0.13116	120	none	ohe	linear	ohe->linear (Sup.)
none_ohe_linear	spearman	0.11553	120	none	ohe	linear	ohe->linear (Sup.)
none_ohe_linear	top10_in_plate	0	120	none	ohe	linear	ohe->linear (Sup.)
none_ohe_linear	top10_in_plate	0	120	none	ohe	linear	ohe->linear (Sup.)
none_ohe_linear	top10_in_plate	0	120	none	ohe	linear	ohe->linear (Sup.)
none_ohe_linear	top10_in_plate	0.4	120	none	ohe	linear	ohe->linear (Sup.)
none_ohe_linear	top10_in_plate	0	120	none	ohe	linear	ohe->linear (Sup.)
none_ohe_linear	kendall_tau	0.118326	144	none	ohe	linear	ohe->linear (Sup.)
none_ohe_linear	kendall_tau	0.0945247	144	none	ohe	linear	ohe->linear (Sup.)
none_ohe_linear	kendall_tau	0.11849	144	none	ohe	linear	ohe->linear (Sup.)
none_ohe_linear	kendall_tau	0.0999904	144	none	ohe	linear	ohe->linear (Sup.)
none_ohe_linear	kendall_tau	0.101537	144	none	ohe	linear	ohe->linear (Sup.)
none_ohe_linear	spearman	0.175656	144	none	ohe	linear	ohe->linear (Sup.)
none_ohe_linear	spearman	0.14018	144	none	ohe	linear	ohe->linear (Sup.)
none_ohe_linear	spearman	0.176338	144	none	ohe	linear	ohe->linear (Sup.)
none_ohe_linear	spearman	0.147862	144	none	ohe	linear	ohe->linear (Sup.)
none_ohe_linear	spearman	0.15267	144	none	ohe	linear	ohe->linear (Sup.)
none_ohe_linear	top10_in_plate	0	144	none	ohe	linear	ohe->linear (Sup.)
none_ohe_linear	top10_in_plate	0	144	none	ohe	linear	ohe->linear (Sup.)
none_ohe_linear	top10_in_plate	0	144	none	ohe	linear	ohe->linear (Sup.)
none_ohe_linear	top10_in_plate	0.5	144	none	ohe	linear	ohe->linear (Sup.)
none_ohe_linear	top10_in_plate	0	144	none	ohe	linear	ohe->linear (Sup.)
none_ohe_linear	kendall_tau	0.116559	168	none	ohe	linear	ohe->linear (Sup.)
none_ohe_linear	kendall_tau	0.0984505	168	none	ohe	linear	ohe->linear (Sup.)
none_ohe_linear	kendall_tau	0.0939331	168	none	ohe	linear	ohe->linear (Sup.)
none_ohe_linear	kendall_tau	0.10518	168	none	ohe	linear	ohe->linear (Sup.)
none_ohe_linear	kendall_tau	0.102854	168	none	ohe	linear	ohe->linear (Sup.)
none_ohe_linear	spearman	0.172908	168	none	ohe	linear	ohe->linear (Sup.)
none_ohe_linear	spearman	0.145972	168	none	ohe	linear	ohe->linear (Sup.)
none_ohe_linear	spearman	0.141003	168	none	ohe	linear	ohe->linear (Sup.)
none_ohe_linear	spearman	0.156151	168	none	ohe	linear	ohe->linear (Sup.)
none_ohe_linear	spearman	0.154535	168	none	ohe	linear	ohe->linear (Sup.)
none_ohe_linear	top10_in_plate	0	168	none	ohe	linear	ohe->linear (Sup.)
none_ohe_linear	top10_in_plate	0	168	none	ohe	linear	ohe->linear (Sup.)
none_ohe_linear	top10_in_plate	0	168	none	ohe	linear	ohe->linear (Sup.)
none_ohe_linear	top10_in_plate	0.4	168	none	ohe	linear	ohe->linear (Sup.)
none_ohe_linear	top10_in_plate	0	168	none	ohe	linear	ohe->linear (Sup.)
none_ohe_linear	kendall_tau	0.11379	192	none	ohe	linear	ohe->linear (Sup.)
none_ohe_linear	kendall_tau	0.104726	192	none	ohe	linear	ohe->linear (Sup.)
none_ohe_linear	kendall_tau	0.112754	192	none	ohe	linear	ohe->linear (Sup.)
none_ohe_linear	kendall_tau	0.104689	192	none	ohe	linear	ohe->linear (Sup.)
none_ohe_linear	kendall_tau	0.12609	192	none	ohe	linear	ohe->linear (Sup.)
none_ohe_linear	spearman	0.169202	192	none	ohe	linear	ohe->linear (Sup.)
none_ohe_linear	spearman	0.155187	192	none	ohe	linear	ohe->linear (Sup.)
none_ohe_linear	spearman	0.168407	192	none	ohe	linear	ohe->linear (Sup.)
none_ohe_linear	spearman	0.15534	192	none	ohe	linear	ohe->linear (Sup.)
none_ohe_linear	spearman	0.187683	192	none	ohe	linear	ohe->linear (Sup.)
none_ohe_linear	top10_in_plate	0	192	none	ohe	linear	ohe->linear (Sup.)
none_ohe_linear	top10_in_plate	0	192	none	ohe	linear	ohe->linear (Sup.)
none_ohe_linear	top10_in_plate	0	192	none	ohe	linear	ohe->linear (Sup.)
none_ohe_linear	top10_in_plate	0.4	192	none	ohe	linear	ohe->linear (Sup.)
none_ohe_linear	top10_in_plate	0	192	none	ohe	linear	ohe->linear (Sup.)
none_ohe_linear	kendall_tau	0.126078	216	none	ohe	linear	ohe->linear (Sup.)
none_ohe_linear	kendall_tau	0.107071	216	none	ohe	linear	ohe->linear (Sup.)
none_ohe_linear	kendall_tau	0.110819	216	none	ohe	linear	ohe->linear (Sup.)
none_ohe_linear	kendall_tau	0.104459	216	none	ohe	linear	ohe->linear (Sup.)
none_ohe_linear	kendall_tau	0.13512	216	none	ohe	linear	ohe->linear (Sup.)
none_ohe_linear	spearman	0.186757	216	none	ohe	linear	ohe->linear (Sup.)
none_ohe_linear	spearman	0.158638	216	none	ohe	linear	ohe->linear (Sup.)
none_ohe_linear	spearman	0.166002	216	none	ohe	linear	ohe->linear (Sup.)
none_ohe_linear	spearman	0.155235	216	none	ohe	linear	ohe->linear (Sup.)
none_ohe_linear	spearman	0.199975	216	none	ohe	linear	ohe->linear (Sup.)
none_ohe_linear	top10_in_plate	0	216	none	ohe	linear	ohe->linear (Sup.)
none_ohe_linear	top10_in_plate	0	216	none	ohe	linear	ohe->linear (Sup.)
none_ohe_linear	top10_in_plate	0	216	none	ohe	linear	ohe->linear (Sup.)
none_ohe_linear	top10_in_plate	0.3	216	none	ohe	linear	ohe->linear (Sup.)
none_ohe_linear	top10_in_plate	0	216	none	ohe	linear	ohe->linear (Sup.)
none_ohe_linear	kendall_tau	0.120834	240	none	ohe	linear	ohe->linear (Sup.)
none_ohe_linear	kendall_tau	0.119825	240	none	ohe	linear	ohe->linear (Sup.)
none_ohe_linear	kendall_tau	0.129427	240	none	ohe	linear	ohe->linear (Sup.)
none_ohe_linear	kendall_tau	0.112747	240	none	ohe	linear	ohe->linear (Sup.)
none_ohe_linear	kendall_tau	0.136675	240	none	ohe	linear	ohe->linear (Sup.)
none_ohe_linear	spearman	0.178861	240	none	ohe	linear	ohe->linear (Sup.)
none_ohe_linear	spearman	0.176973	240	none	ohe	linear	ohe->linear (Sup.)
none_ohe_linear	spearman	0.192847	240	none	ohe	linear	ohe->linear (Sup.)
none_ohe_linear	spearman	0.167139	240	none	ohe	linear	ohe->linear (Sup.)
none_ohe_linear	spearman	0.201946	240	none	ohe	linear	ohe->linear (Sup.)
none_ohe_linear	top10_in_plate	0	240	none	ohe	linear	ohe->linear (Sup.)
none_ohe_linear	top10_in_plate	0	240	none	ohe	linear	ohe->linear (Sup.)
none_ohe_linear	top10_in_plate	0	240	none	ohe	linear	ohe->linear (Sup.)
none_ohe_linear	top10_in_plate	0.4	240	none	ohe	linear	ohe->linear (Sup.)
none_ohe_linear	top10_in_plate	0.1	240	none	ohe	linear	ohe->linear (Sup.)
none_ohe_linear	kendall_tau	0.122629	288	none	ohe	linear	ohe->linear (Sup.)
none_ohe_linear	kendall_tau	0.136023	288	none	ohe	linear	ohe->linear (Sup.)
none_ohe_linear	kendall_tau	0.146544	288	none	ohe	linear	ohe->linear (Sup.)
none_ohe_linear	kendall_tau	0.11426	288	none	ohe	linear	ohe->linear (Sup.)
none_ohe_linear	kendall_tau	0.141513	288	none	ohe	linear	ohe->linear (Sup.)
none_ohe_linear	spearman	0.181325	288	none	ohe	linear	ohe->linear (Sup.)
none_ohe_linear	spearman	0.200051	288	none	ohe	linear	ohe->linear (Sup.)
none_ohe_linear	spearman	0.216709	288	none	ohe	linear	ohe->linear (Sup.)
none_ohe_linear	spearman	0.169298	288	none	ohe	linear	ohe->linear (Sup.)
none_ohe_linear	spearman	0.209133	288	none	ohe	linear	ohe->linear (Sup.)
none_ohe_linear	top10_in_plate	0	288	none	ohe	linear	ohe->linear (Sup.)
none_ohe_linear	top10_in_plate	0	288	none	ohe	linear	ohe->linear (Sup.)
none_ohe_linear	top10_in_plate	0	288	none	ohe	linear	ohe->linear (Sup.)
none_ohe_linear	top10_in_plate	0.3	288	none	ohe	linear	ohe->linear (Sup.)
none_ohe_linear	top10_in_plate	0	288	none	ohe	linear	ohe->linear (Sup.)
none_ohe_linear	kendall_tau	0.135803	384	none	ohe	linear	ohe->linear (Sup.)
none_ohe_linear	kendall_tau	0.148622	384	none	ohe	linear	ohe->linear (Sup.)
none_ohe_linear	kendall_tau	0.150129	384	none	ohe	linear	ohe->linear (Sup.)
none_ohe_linear	kendall_tau	0.12991	384	none	ohe	linear	ohe->linear (Sup.)
none_ohe_linear	kendall_tau	0.149669	384	none	ohe	linear	ohe->linear (Sup.)
none_ohe_linear	spearman	0.200299	384	none	ohe	linear	ohe->linear (Sup.)
none_ohe_linear	spearman	0.218101	384	none	ohe	linear	ohe->linear (Sup.)
none_ohe_linear	spearman	0.221843	384	none	ohe	linear	ohe->linear (Sup.)
none_ohe_linear	spearman	0.19201	384	none	ohe	linear	ohe->linear (Sup.)
none_ohe_linear	spearman	0.221058	384	none	ohe	linear	ohe->linear (Sup.)
none_ohe_linear	top10_in_plate	0	384	none	ohe	linear	ohe->linear (Sup.)
none_ohe_linear	top10_in_plate	0	384	none	ohe	linear	ohe->linear (Sup.)
none_ohe_linear	top10_in_plate	0.2	384	none	ohe	linear	ohe->linear (Sup.)
none_ohe_linear	top10_in_plate	0.2	384	none	ohe	linear	ohe->linear (Sup.)
none_ohe_linear	top10_in_plate	0	384	none	ohe	linear	ohe->linear (Sup.)
none_ohe_linear	kendall_tau	0.141755	480	none	ohe	linear	ohe->linear (Sup.)
none_ohe_linear	kendall_tau	0.156395	480	none	ohe	linear	ohe->linear (Sup.)
none_ohe_linear	kendall_tau	0.139283	480	none	ohe	linear	ohe->linear (Sup.)
none_ohe_linear	kendall_tau	0.143356	480	none	ohe	linear	ohe->linear (Sup.)
none_ohe_linear	kendall_tau	0.150753	480	none	ohe	linear	ohe->linear (Sup.)
none_ohe_linear	spearman	0.208996	480	none	ohe	linear	ohe->linear (Sup.)
none_ohe_linear	spearman	0.229317	480	none	ohe	linear	ohe->linear (Sup.)
none_ohe_linear	spearman	0.20673	480	none	ohe	linear	ohe->linear (Sup.)
none_ohe_linear	spearman	0.211224	480	none	ohe	linear	ohe->linear (Sup.)
none_ohe_linear	spearman	0.222399	480	none	ohe	linear	ohe->linear (Sup.)
none_ohe_linear	top10_in_plate	0	480	none	ohe	linear	ohe->linear (Sup.)
none_ohe_linear	top10_in_plate	0	480	none	ohe	linear	ohe->linear (Sup.)
none_ohe_linear	top10_in_plate	0.2	480	none	ohe	linear	ohe->linear (Sup.)
none_ohe_linear	top10_in_plate	0	480	none	ohe	linear	ohe->linear (Sup.)
none_ohe_linear	top10_in_plate	0	480	none	ohe	linear	ohe->linear (Sup.)
none_ohe_linear	kendall_tau	0.147002	576	none	ohe	linear	ohe->linear (Sup.)
none_ohe_linear	kendall_tau	0.157057	576	none	ohe	linear	ohe->linear (Sup.)
none_ohe_linear	kendall_tau	0.140564	576	none	ohe	linear	ohe->linear (Sup.)
none_ohe_linear	kendall_tau	0.144052	576	none	ohe	linear	ohe->linear (Sup.)
none_ohe_linear	kendall_tau	0.153404	576	none	ohe	linear	ohe->linear (Sup.)
none_ohe_linear	spearman	0.216357	576	none	ohe	linear	ohe->linear (Sup.)
none_ohe_linear	spearman	0.230043	576	none	ohe	linear	ohe->linear (Sup.)
none_ohe_linear	spearman	0.208426	576	none	ohe	linear	ohe->linear (Sup.)
none_ohe_linear	spearman	0.212479	576	none	ohe	linear	ohe->linear (Sup.)
none_ohe_linear	spearman	0.226012	576	none	ohe	linear	ohe->linear (Sup.)
none_ohe_linear	top10_in_plate	0	576	none	ohe	linear	ohe->linear (Sup.)
none_ohe_linear	top10_in_plate	0	576	none	ohe	linear	ohe->linear (Sup.)
none_ohe_linear	top10_in_plate	0	576	none	ohe	linear	ohe->linear (Sup.)
none_ohe_linear	top10_in_plate	0.1	576	none	ohe	linear	ohe->linear (Sup.)
none_ohe_linear	top10_in_plate	0	576	none	ohe	linear	ohe->linear (Sup.)
none_ohe_linear	kendall_tau	0.174395	2400	none	ohe	linear	ohe->linear (Sup.)
none_ohe_linear	kendall_tau	0.181816	2400	none	ohe	linear	ohe->linear (Sup.)
none_ohe_linear	kendall_tau	0.178575	2400	none	ohe	linear	ohe->linear (Sup.)
none_ohe_linear	kendall_tau	0.176772	2400	none	ohe	linear	ohe->linear (Sup.)
none_ohe_linear	kendall_tau	0.185481	2400	none	ohe	linear	ohe->linear (Sup.)
none_ohe_linear	spearman	0.254242	2400	none	ohe	linear	ohe->linear (Sup.)
none_ohe_linear	spearman	0.264369	2400	none	ohe	linear	ohe->linear (Sup.)
none_ohe_linear	spearman	0.260913	2400	none	ohe	linear	ohe->linear (Sup.)
none_ohe_linear	spearman	0.258021	2400	none	ohe	linear	ohe->linear (Sup.)
none_ohe_linear	spearman	0.26966	2400	none	ohe	linear	ohe->linear (Sup.)
none_ohe_linear	top10_in_plate	0	2400	none	ohe	linear	ohe->linear (Sup.)
none_ohe_linear	top10_in_plate	0.1	2400	none	ohe	linear	ohe->linear (Sup.)
none_ohe_linear	top10_in_plate	0.1	2400	none	ohe	linear	ohe->linear (Sup.)
none_ohe_linear	top10_in_plate	0.1	2400	none	ohe	linear	ohe->linear (Sup.)
none_ohe_linear	top10_in_plate	0	2400	none	ohe	linear	ohe->linear (Sup.)
none_ohe_linear	kendall_tau	0.0820843	48	none	ohe	linear	ohe->linear (Sup.)
none_ohe_linear	kendall_tau	0.0943643	48	none	ohe	linear	ohe->linear (Sup.)
none_ohe_linear	kendall_tau	0.0149569	48	none	ohe	linear	ohe->linear (Sup.)
none_ohe_linear	kendall_tau	0.0847854	48	none	ohe	linear	ohe->linear (Sup.)
none_ohe_linear	kendall_tau	0.0896275	48	none	ohe	linear	ohe->linear (Sup.)
none_ohe_linear	spearman	0.123556	48	none	ohe	linear	ohe->linear (Sup.)
none_ohe_linear	spearman	0.139829	48	none	ohe	linear	ohe->linear (Sup.)
none_ohe_linear	spearman	0.0222093	48	none	ohe	linear	ohe->linear (Sup.)
none_ohe_linear	spearman	0.126133	48	none	ohe	linear	ohe->linear (Sup.)
none_ohe_linear	spearman	0.134728	48	none	ohe	linear	ohe->linear (Sup.)
none_ohe_linear	top10_in_plate	0	48	none	ohe	linear	ohe->linear (Sup.)
none_ohe_linear	top10_in_plate	0	48	none	ohe	linear	ohe->linear (Sup.)
none_ohe_linear	top10_in_plate	0	48	none	ohe	linear	ohe->linear (Sup.)
none_ohe_linear	top10_in_plate	0	48	none	ohe	linear	ohe->linear (Sup.)
none_ohe_linear	top10_in_plate	0	48	none	ohe	linear	ohe->linear (Sup.)
none_ohe_linear	kendall_tau	0.0649809	72	none	ohe	linear	ohe->linear (Sup.)
none_ohe_linear	kendall_tau	0.0893489	72	none	ohe	linear	ohe->linear (Sup.)
none_ohe_linear	kendall_tau	0.0186613	72	none	ohe	linear	ohe->linear (Sup.)
none_ohe_linear	kendall_tau	0.0901948	72	none	ohe	linear	ohe->linear (Sup.)
none_ohe_linear	kendall_tau	0.0636138	72	none	ohe	linear	ohe->linear (Sup.)
none_ohe_linear	spearman	0.0975367	72	none	ohe	linear	ohe->linear (Sup.)
none_ohe_linear	spearman	0.133491	72	none	ohe	linear	ohe->linear (Sup.)
none_ohe_linear	spearman	0.0279111	72	none	ohe	linear	ohe->linear (Sup.)
none_ohe_linear	spearman	0.134052	72	none	ohe	linear	ohe->linear (Sup.)
none_ohe_linear	spearman	0.0958583	72	none	ohe	linear	ohe->linear (Sup.)
none_ohe_linear	top10_in_plate	0	72	none	ohe	linear	ohe->linear (Sup.)
none_ohe_linear	top10_in_plate	0	72	none	ohe	linear	ohe->linear (Sup.)
none_ohe_linear	top10_in_plate	0	72	none	ohe	linear	ohe->linear (Sup.)
none_ohe_linear	top10_in_plate	0	72	none	ohe	linear	ohe->linear (Sup.)
none_ohe_linear	top10_in_plate	0	72	none	ohe	linear	ohe->linear (Sup.)
none_ohe_linear	kendall_tau	0.0871711	96	none	ohe	linear	ohe->linear (Sup.)
none_ohe_linear	kendall_tau	0.114581	96	none	ohe	linear	ohe->linear (Sup.)
none_ohe_linear	kendall_tau	0.0607779	96	none	ohe	linear	ohe->linear (Sup.)
none_ohe_linear	kendall_tau	0.096339	96	none	ohe	linear	ohe->linear (Sup.)
none_ohe_linear	kendall_tau	0.0697651	96	none	ohe	linear	ohe->linear (Sup.)
none_ohe_linear	spearman	0.130097	96	none	ohe	linear	ohe->linear (Sup.)
none_ohe_linear	spearman	0.169962	96	none	ohe	linear	ohe->linear (Sup.)
none_ohe_linear	spearman	0.0909416	96	none	ohe	linear	ohe->linear (Sup.)
none_ohe_linear	spearman	0.143094	96	none	ohe	linear	ohe->linear (Sup.)
none_ohe_linear	spearman	0.105022	96	none	ohe	linear	ohe->linear (Sup.)
none_ohe_linear	top10_in_plate	0	96	none	ohe	linear	ohe->linear (Sup.)
none_ohe_linear	top10_in_plate	0.1	96	none	ohe	linear	ohe->linear (Sup.)
none_ohe_linear	top10_in_plate	0	96	none	ohe	linear	ohe->linear (Sup.)
none_ohe_linear	top10_in_plate	0	96	none	ohe	linear	ohe->linear (Sup.)
none_ohe_linear	top10_in_plate	0	96	none	ohe	linear	ohe->linear (Sup.)
none_ohe_linear	kendall_tau	0.0927269	120	none	ohe	linear	ohe->linear (Sup.)
none_ohe_linear	kendall_tau	0.10879	120	none	ohe	linear	ohe->linear (Sup.)
none_ohe_linear	kendall_tau	0.0326357	120	none	ohe	linear	ohe->linear (Sup.)
none_ohe_linear	kendall_tau	0.11371	120	none	ohe	linear	ohe->linear (Sup.)
none_ohe_linear	kendall_tau	0.075092	120	none	ohe	linear	ohe->linear (Sup.)
none_ohe_linear	spearman	0.137798	120	none	ohe	linear	ohe->linear (Sup.)
none_ohe_linear	spearman	0.161863	120	none	ohe	linear	ohe->linear (Sup.)
none_ohe_linear	spearman	0.0486956	120	none	ohe	linear	ohe->linear (Sup.)
none_ohe_linear	spearman	0.169262	120	none	ohe	linear	ohe->linear (Sup.)
none_ohe_linear	spearman	0.113177	120	none	ohe	linear	ohe->linear (Sup.)
none_ohe_linear	top10_in_plate	0	120	none	ohe	linear	ohe->linear (Sup.)
none_ohe_linear	top10_in_plate	0	120	none	ohe	linear	ohe->linear (Sup.)
none_ohe_linear	top10_in_plate	0	120	none	ohe	linear	ohe->linear (Sup.)
none_ohe_linear	top10_in_plate	0	120	none	ohe	linear	ohe->linear (Sup.)
none_ohe_linear	top10_in_plate	0	120	none	ohe	linear	ohe->linear (Sup.)
none_ohe_linear	kendall_tau	0.110297	144	none	ohe	linear	ohe->linear (Sup.)
none_ohe_linear	kendall_tau	0.128971	144	none	ohe	linear	ohe->linear (Sup.)
none_ohe_linear	kendall_tau	0.0426268	144	none	ohe	linear	ohe->linear (Sup.)
none_ohe_linear	kendall_tau	0.115903	144	none	ohe	linear	ohe->linear (Sup.)
none_ohe_linear	kendall_tau	0.0618148	144	none	ohe	linear	ohe->linear (Sup.)
none_ohe_linear	spearman	0.163737	144	none	ohe	linear	ohe->linear (Sup.)
none_ohe_linear	spearman	0.19137	144	none	ohe	linear	ohe->linear (Sup.)
none_ohe_linear	spearman	0.063522	144	none	ohe	linear	ohe->linear (Sup.)
none_ohe_linear	spearman	0.172824	144	none	ohe	linear	ohe->linear (Sup.)
none_ohe_linear	spearman	0.0931394	144	none	ohe	linear	ohe->linear (Sup.)
none_ohe_linear	top10_in_plate	0	144	none	ohe	linear	ohe->linear (Sup.)
none_ohe_linear	top10_in_plate	0	144	none	ohe	linear	ohe->linear (Sup.)
none_ohe_linear	top10_in_plate	0	144	none	ohe	linear	ohe->linear (Sup.)
none_ohe_linear	top10_in_plate	0	144	none	ohe	linear	ohe->linear (Sup.)
none_ohe_linear	top10_in_plate	0	144	none	ohe	linear	ohe->linear (Sup.)
none_ohe_linear	kendall_tau	0.123024	168	none	ohe	linear	ohe->linear (Sup.)
none_ohe_linear	kendall_tau	0.131655	168	none	ohe	linear	ohe->linear (Sup.)
none_ohe_linear	kendall_tau	0.0836518	168	none	ohe	linear	ohe->linear (Sup.)
none_ohe_linear	kendall_tau	0.132591	168	none	ohe	linear	ohe->linear (Sup.)
none_ohe_linear	kendall_tau	0.119316	168	none	ohe	linear	ohe->linear (Sup.)
none_ohe_linear	spearman	0.182042	168	none	ohe	linear	ohe->linear (Sup.)
none_ohe_linear	spearman	0.195286	168	none	ohe	linear	ohe->linear (Sup.)
none_ohe_linear	spearman	0.124441	168	none	ohe	linear	ohe->linear (Sup.)
none_ohe_linear	spearman	0.196952	168	none	ohe	linear	ohe->linear (Sup.)
none_ohe_linear	spearman	0.177573	168	none	ohe	linear	ohe->linear (Sup.)
none_ohe_linear	top10_in_plate	0	168	none	ohe	linear	ohe->linear (Sup.)
none_ohe_linear	top10_in_plate	0	168	none	ohe	linear	ohe->linear (Sup.)
none_ohe_linear	top10_in_plate	0	168	none	ohe	linear	ohe->linear (Sup.)
none_ohe_linear	top10_in_plate	0	168	none	ohe	linear	ohe->linear (Sup.)
none_ohe_linear	top10_in_plate	0	168	none	ohe	linear	ohe->linear (Sup.)
none_ohe_linear	kendall_tau	0.114671	192	none	ohe	linear	ohe->linear (Sup.)
none_ohe_linear	kendall_tau	0.14235	192	none	ohe	linear	ohe->linear (Sup.)
none_ohe_linear	kendall_tau	0.0810808	192	none	ohe	linear	ohe->linear (Sup.)
none_ohe_linear	kendall_tau	0.129531	192	none	ohe	linear	ohe->linear (Sup.)
none_ohe_linear	kendall_tau	0.141575	192	none	ohe	linear	ohe->linear (Sup.)
none_ohe_linear	spearman	0.170025	192	none	ohe	linear	ohe->linear (Sup.)
none_ohe_linear	spearman	0.210527	192	none	ohe	linear	ohe->linear (Sup.)
none_ohe_linear	spearman	0.120793	192	none	ohe	linear	ohe->linear (Sup.)
none_ohe_linear	spearman	0.192916	192	none	ohe	linear	ohe->linear (Sup.)
none_ohe_linear	spearman	0.209712	192	none	ohe	linear	ohe->linear (Sup.)
none_ohe_linear	top10_in_plate	0	192	none	ohe	linear	ohe->linear (Sup.)
none_ohe_linear	top10_in_plate	0	192	none	ohe	linear	ohe->linear (Sup.)
none_ohe_linear	top10_in_plate	0	192	none	ohe	linear	ohe->linear (Sup.)
none_ohe_linear	top10_in_plate	0	192	none	ohe	linear	ohe->linear (Sup.)
none_ohe_linear	top10_in_plate	0	192	none	ohe	linear	ohe->linear (Sup.)
none_ohe_linear	kendall_tau	0.125117	216	none	ohe	linear	ohe->linear (Sup.)
none_ohe_linear	kendall_tau	0.149241	216	none	ohe	linear	ohe->linear (Sup.)
none_ohe_linear	kendall_tau	0.0855118	216	none	ohe	linear	ohe->linear (Sup.)
none_ohe_linear	kendall_tau	0.136065	216	none	ohe	linear	ohe->linear (Sup.)
none_ohe_linear	kendall_tau	0.143691	216	none	ohe	linear	ohe->linear (Sup.)
none_ohe_linear	spearman	0.184859	216	none	ohe	linear	ohe->linear (Sup.)
none_ohe_linear	spearman	0.22034	216	none	ohe	linear	ohe->linear (Sup.)
none_ohe_linear	spearman	0.127325	216	none	ohe	linear	ohe->linear (Sup.)
none_ohe_linear	spearman	0.202078	216	none	ohe	linear	ohe->linear (Sup.)
none_ohe_linear	spearman	0.212642	216	none	ohe	linear	ohe->linear (Sup.)
none_ohe_linear	top10_in_plate	0	216	none	ohe	linear	ohe->linear (Sup.)
none_ohe_linear	top10_in_plate	0	216	none	ohe	linear	ohe->linear (Sup.)
none_ohe_linear	top10_in_plate	0	216	none	ohe	linear	ohe->linear (Sup.)
none_ohe_linear	top10_in_plate	0	216	none	ohe	linear	ohe->linear (Sup.)
none_ohe_linear	top10_in_plate	0	216	none	ohe	linear	ohe->linear (Sup.)
none_ohe_linear	kendall_tau	0.129202	240	none	ohe	linear	ohe->linear (Sup.)
none_ohe_linear	kendall_tau	0.141287	240	none	ohe	linear	ohe->linear (Sup.)
none_ohe_linear	kendall_tau	0.0927058	240	none	ohe	linear	ohe->linear (Sup.)
none_ohe_linear	kendall_tau	0.137545	240	none	ohe	linear	ohe->linear (Sup.)
none_ohe_linear	kendall_tau	0.156269	240	none	ohe	linear	ohe->linear (Sup.)
none_ohe_linear	spearman	0.190699	240	none	ohe	linear	ohe->linear (Sup.)
none_ohe_linear	spearman	0.208551	240	none	ohe	linear	ohe->linear (Sup.)
none_ohe_linear	spearman	0.137887	240	none	ohe	linear	ohe->linear (Sup.)
none_ohe_linear	spearman	0.204002	240	none	ohe	linear	ohe->linear (Sup.)
none_ohe_linear	spearman	0.230334	240	none	ohe	linear	ohe->linear (Sup.)
none_ohe_linear	top10_in_plate	0	240	none	ohe	linear	ohe->linear (Sup.)
none_ohe_linear	top10_in_plate	0	240	none	ohe	linear	ohe->linear (Sup.)
none_ohe_linear	top10_in_plate	0	240	none	ohe	linear	ohe->linear (Sup.)
none_ohe_linear	top10_in_plate	0	240	none	ohe	linear	ohe->linear (Sup.)
none_ohe_linear	top10_in_plate	0	240	none	ohe	linear	ohe->linear (Sup.)
none_ohe_linear	kendall_tau	0.156942	288	none	ohe	linear	ohe->linear (Sup.)
none_ohe_linear	kendall_tau	0.14643	288	none	ohe	linear	ohe->linear (Sup.)
none_ohe_linear	kendall_tau	0.0713371	288	none	ohe	linear	ohe->linear (Sup.)
none_ohe_linear	kendall_tau	0.140924	288	none	ohe	linear	ohe->linear (Sup.)
none_ohe_linear	kendall_tau	0.153214	288	none	ohe	linear	ohe->linear (Sup.)
none_ohe_linear	spearman	0.229807	288	none	ohe	linear	ohe->linear (Sup.)
none_ohe_linear	spearman	0.216135	288	none	ohe	linear	ohe->linear (Sup.)
none_ohe_linear	spearman	0.105663	288	none	ohe	linear	ohe->linear (Sup.)
none_ohe_linear	spearman	0.208942	288	none	ohe	linear	ohe->linear (Sup.)
none_ohe_linear	spearman	0.226318	288	none	ohe	linear	ohe->linear (Sup.)
none_ohe_linear	top10_in_plate	0	288	none	ohe	linear	ohe->linear (Sup.)
none_ohe_linear	top10_in_plate	0	288	none	ohe	linear	ohe->linear (Sup.)
none_ohe_linear	top10_in_plate	0	288	none	ohe	linear	ohe->linear (Sup.)
none_ohe_linear	top10_in_plate	0	288	none	ohe	linear	ohe->linear (Sup.)
none_ohe_linear	top10_in_plate	0	288	none	ohe	linear	ohe->linear (Sup.)
none_ohe_linear	kendall_tau	0.16648	384	none	ohe	linear	ohe->linear (Sup.)
none_ohe_linear	kendall_tau	0.138854	384	none	ohe	linear	ohe->linear (Sup.)
none_ohe_linear	kendall_tau	0.101323	384	none	ohe	linear	ohe->linear (Sup.)
none_ohe_linear	kendall_tau	0.162457	384	none	ohe	linear	ohe->linear (Sup.)
none_ohe_linear	kendall_tau	0.163143	384	none	ohe	linear	ohe->linear (Sup.)
none_ohe_linear	spearman	0.242777	384	none	ohe	linear	ohe->linear (Sup.)
none_ohe_linear	spearman	0.205528	384	none	ohe	linear	ohe->linear (Sup.)
none_ohe_linear	spearman	0.147044	384	none	ohe	linear	ohe->linear (Sup.)
none_ohe_linear	spearman	0.239305	384	none	ohe	linear	ohe->linear (Sup.)
none_ohe_linear	spearman	0.239896	384	none	ohe	linear	ohe->linear (Sup.)
none_ohe_linear	top10_in_plate	0	384	none	ohe	linear	ohe->linear (Sup.)
none_ohe_linear	top10_in_plate	0	384	none	ohe	linear	ohe->linear (Sup.)
none_ohe_linear	top10_in_plate	0	384	none	ohe	linear	ohe->linear (Sup.)
none_ohe_linear	top10_in_plate	0	384	none	ohe	linear	ohe->linear (Sup.)
none_ohe_linear	top10_in_plate	0	384	none	ohe	linear	ohe->linear (Sup.)
none_ohe_linear	kendall_tau	0.173419	480	none	ohe	linear	ohe->linear (Sup.)
none_ohe_linear	kendall_tau	0.140236	480	none	ohe	linear	ohe->linear (Sup.)
none_ohe_linear	kendall_tau	0.111256	480	none	ohe	linear	ohe->linear (Sup.)
none_ohe_linear	kendall_tau	0.171783	480	none	ohe	linear	ohe->linear (Sup.)
none_ohe_linear	kendall_tau	0.161133	480	none	ohe	linear	ohe->linear (Sup.)
none_ohe_linear	spearman	0.2522	480	none	ohe	linear	ohe->linear (Sup.)
none_ohe_linear	spearman	0.207543	480	none	ohe	linear	ohe->linear (Sup.)
none_ohe_linear	spearman	0.165317	480	none	ohe	linear	ohe->linear (Sup.)
none_ohe_linear	spearman	0.251849	480	none	ohe	linear	ohe->linear (Sup.)
none_ohe_linear	spearman	0.237418	480	none	ohe	linear	ohe->linear (Sup.)
none_ohe_linear	top10_in_plate	0	480	none	ohe	linear	ohe->linear (Sup.)
none_ohe_linear	top10_in_plate	0.2	480	none	ohe	linear	ohe->linear (Sup.)
none_ohe_linear	top10_in_plate	0	480	none	ohe	linear	ohe->linear (Sup.)
none_ohe_linear	top10_in_plate	0	480	none	ohe	linear	ohe->linear (Sup.)
none_ohe_linear	top10_in_plate	0	480	none	ohe	linear	ohe->linear (Sup.)
none_ohe_linear	kendall_tau	0.180409	576	none	ohe	linear	ohe->linear (Sup.)
none_ohe_linear	kendall_tau	0.145626	576	none	ohe	linear	ohe->linear (Sup.)
none_ohe_linear	kendall_tau	0.133373	576	none	ohe	linear	ohe->linear (Sup.)
none_ohe_linear	kendall_tau	0.179537	576	none	ohe	linear	ohe->linear (Sup.)
none_ohe_linear	kendall_tau	0.164346	576	none	ohe	linear	ohe->linear (Sup.)
none_ohe_linear	spearman	0.261737	576	none	ohe	linear	ohe->linear (Sup.)
none_ohe_linear	spearman	0.215207	576	none	ohe	linear	ohe->linear (Sup.)
none_ohe_linear	spearman	0.19759	576	none	ohe	linear	ohe->linear (Sup.)
none_ohe_linear	spearman	0.262563	576	none	ohe	linear	ohe->linear (Sup.)
none_ohe_linear	spearman	0.241637	576	none	ohe	linear	ohe->linear (Sup.)
none_ohe_linear	top10_in_plate	0	576	none	ohe	linear	ohe->linear (Sup.)
none_ohe_linear	top10_in_plate	0	576	none	ohe	linear	ohe->linear (Sup.)
none_ohe_linear	top10_in_plate	0	576	none	ohe	linear	ohe->linear (Sup.)
none_ohe_linear	top10_in_plate	0	576	none	ohe	linear	ohe->linear (Sup.)
none_ohe_linear	top10_in_plate	0	576	none	ohe	linear	ohe->linear (Sup.)
none_ohe_linear	kendall_tau	0.19274	2400	none	ohe	linear	ohe->linear (Sup.)
none_ohe_linear	kendall_tau	0.180319	2400	none	ohe	linear	ohe->linear (Sup.)
none_ohe_linear	kendall_tau	0.170787	2400	none	ohe	linear	ohe->linear (Sup.)
none_ohe_linear	kendall_tau	0.181913	2400	none	ohe	linear	ohe->linear (Sup.)
none_ohe_linear	kendall_tau	0.169339	2400	none	ohe	linear	ohe->linear (Sup.)
none_ohe_linear	spearman	0.279839	2400	none	ohe	linear	ohe->linear (Sup.)
none_ohe_linear	spearman	0.262412	2400	none	ohe	linear	ohe->linear (Sup.)
none_ohe_linear	spearman	0.249815	2400	none	ohe	linear	ohe->linear (Sup.)
none_ohe_linear	spearman	0.264406	2400	none	ohe	linear	ohe->linear (Sup.)
none_ohe_linear	spearman	0.247305	2400	none	ohe	linear	ohe->linear (Sup.)
none_ohe_linear	top10_in_plate	0	2400	none	ohe	linear	ohe->linear (Sup.)
none_ohe_linear	top10_in_plate	0	2400	none	ohe	linear	ohe->linear (Sup.)
none_ohe_linear	top10_in_plate	0	2400	none	ohe	linear	ohe->linear (Sup.)
none_ohe_linear	top10_in_plate	0	2400	none	ohe	linear	ohe->linear (Sup.)
none_ohe_linear	top10_in_plate	0	2400	none	ohe	linear	ohe->linear (Sup.)
none_ohe_linear	kendall_tau	0.0579343	48	none	ohe	linear	ohe->linear (Sup.)
none_ohe_linear	kendall_tau	0.0428177	48	none	ohe	linear	ohe->linear (Sup.)
none_ohe_linear	kendall_tau	0.0514265	48	none	ohe	linear	ohe->linear (Sup.)
none_ohe_linear	kendall_tau	0.0564538	48	none	ohe	linear	ohe->linear (Sup.)
none_ohe_linear	kendall_tau	0.00770337	48	none	ohe	linear	ohe->linear (Sup.)
none_ohe_linear	spearman	0.0868655	48	none	ohe	linear	ohe->linear (Sup.)
none_ohe_linear	spearman	0.0636935	48	none	ohe	linear	ohe->linear (Sup.)
none_ohe_linear	spearman	0.0768411	48	none	ohe	linear	ohe->linear (Sup.)
none_ohe_linear	spearman	0.0845324	48	none	ohe	linear	ohe->linear (Sup.)
none_ohe_linear	spearman	0.0112232	48	none	ohe	linear	ohe->linear (Sup.)
none_ohe_linear	top10_in_plate	0	48	none	ohe	linear	ohe->linear (Sup.)
none_ohe_linear	top10_in_plate	0	48	none	ohe	linear	ohe->linear (Sup.)
none_ohe_linear	top10_in_plate	0	48	none	ohe	linear	ohe->linear (Sup.)
none_ohe_linear	top10_in_plate	0	48	none	ohe	linear	ohe->linear (Sup.)
none_ohe_linear	top10_in_plate	0	48	none	ohe	linear	ohe->linear (Sup.)
none_ohe_linear	kendall_tau	0.0465433	72	none	ohe	linear	ohe->linear (Sup.)
none_ohe_linear	kendall_tau	0.0667085	72	none	ohe	linear	ohe->linear (Sup.)
none_ohe_linear	kendall_tau	0.0716978	72	none	ohe	linear	ohe->linear (Sup.)
none_ohe_linear	kendall_tau	0.075588	72	none	ohe	linear	ohe->linear (Sup.)
none_ohe_linear	kendall_tau	0.0545299	72	none	ohe	linear	ohe->linear (Sup.)
none_ohe_linear	spearman	0.070099	72	none	ohe	linear	ohe->linear (Sup.)
none_ohe_linear	spearman	0.0996463	72	none	ohe	linear	ohe->linear (Sup.)
none_ohe_linear	spearman	0.106779	72	none	ohe	linear	ohe->linear (Sup.)
none_ohe_linear	spearman	0.112965	72	none	ohe	linear	ohe->linear (Sup.)
none_ohe_linear	spearman	0.0812068	72	none	ohe	linear	ohe->linear (Sup.)
none_ohe_linear	top10_in_plate	0	72	none	ohe	linear	ohe->linear (Sup.)
none_ohe_linear	top10_in_plate	0	72	none	ohe	linear	ohe->linear (Sup.)
none_ohe_linear	top10_in_plate	0	72	none	ohe	linear	ohe->linear (Sup.)
none_ohe_linear	top10_in_plate	0	72	none	ohe	linear	ohe->linear (Sup.)
none_ohe_linear	top10_in_plate	0	72	none	ohe	linear	ohe->linear (Sup.)
none_ohe_linear	kendall_tau	0.0501507	96	none	ohe	linear	ohe->linear (Sup.)
none_ohe_linear	kendall_tau	0.0850071	96	none	ohe	linear	ohe->linear (Sup.)
none_ohe_linear	kendall_tau	0.0853528	96	none	ohe	linear	ohe->linear (Sup.)
none_ohe_linear	kendall_tau	0.106969	96	none	ohe	linear	ohe->linear (Sup.)
none_ohe_linear	kendall_tau	0.041497	96	none	ohe	linear	ohe->linear (Sup.)
none_ohe_linear	spearman	0.0754746	96	none	ohe	linear	ohe->linear (Sup.)
none_ohe_linear	spearman	0.126787	96	none	ohe	linear	ohe->linear (Sup.)
none_ohe_linear	spearman	0.126863	96	none	ohe	linear	ohe->linear (Sup.)
none_ohe_linear	spearman	0.159545	96	none	ohe	linear	ohe->linear (Sup.)
none_ohe_linear	spearman	0.0616863	96	none	ohe	linear	ohe->linear (Sup.)
none_ohe_linear	top10_in_plate	0	96	none	ohe	linear	ohe->linear (Sup.)
none_ohe_linear	top10_in_plate	0.1	96	none	ohe	linear	ohe->linear (Sup.)
none_ohe_linear	top10_in_plate	0	96	none	ohe	linear	ohe->linear (Sup.)
none_ohe_linear	top10_in_plate	0	96	none	ohe	linear	ohe->linear (Sup.)
none_ohe_linear	top10_in_plate	0	96	none	ohe	linear	ohe->linear (Sup.)
none_ohe_linear	kendall_tau	0.0670969	120	none	ohe	linear	ohe->linear (Sup.)
none_ohe_linear	kendall_tau	0.0837494	120	none	ohe	linear	ohe->linear (Sup.)
none_ohe_linear	kendall_tau	0.0984151	120	none	ohe	linear	ohe->linear (Sup.)
none_ohe_linear	kendall_tau	0.119637	120	none	ohe	linear	ohe->linear (Sup.)
none_ohe_linear	kendall_tau	0.0345594	120	none	ohe	linear	ohe->linear (Sup.)
none_ohe_linear	spearman	0.100661	120	none	ohe	linear	ohe->linear (Sup.)
none_ohe_linear	spearman	0.125053	120	none	ohe	linear	ohe->linear (Sup.)
none_ohe_linear	spearman	0.146869	120	none	ohe	linear	ohe->linear (Sup.)
none_ohe_linear	spearman	0.178108	120	none	ohe	linear	ohe->linear (Sup.)
none_ohe_linear	spearman	0.0513304	120	none	ohe	linear	ohe->linear (Sup.)
none_ohe_linear	top10_in_plate	0	120	none	ohe	linear	ohe->linear (Sup.)
none_ohe_linear	top10_in_plate	0	120	none	ohe	linear	ohe->linear (Sup.)
none_ohe_linear	top10_in_plate	0	120	none	ohe	linear	ohe->linear (Sup.)
none_ohe_linear	top10_in_plate	0	120	none	ohe	linear	ohe->linear (Sup.)
none_ohe_linear	top10_in_plate	0	120	none	ohe	linear	ohe->linear (Sup.)
none_ohe_linear	kendall_tau	0.0726884	144	none	ohe	linear	ohe->linear (Sup.)
none_ohe_linear	kendall_tau	0.0674864	144	none	ohe	linear	ohe->linear (Sup.)
none_ohe_linear	kendall_tau	0.106832	144	none	ohe	linear	ohe->linear (Sup.)
none_ohe_linear	kendall_tau	0.118398	144	none	ohe	linear	ohe->linear (Sup.)
none_ohe_linear	kendall_tau	0.0218371	144	none	ohe	linear	ohe->linear (Sup.)
none_ohe_linear	spearman	0.108716	144	none	ohe	linear	ohe->linear (Sup.)
none_ohe_linear	spearman	0.101208	144	none	ohe	linear	ohe->linear (Sup.)
none_ohe_linear	spearman	0.159154	144	none	ohe	linear	ohe->linear (Sup.)
none_ohe_linear	spearman	0.17601	144	none	ohe	linear	ohe->linear (Sup.)
none_ohe_linear	spearman	0.0326479	144	none	ohe	linear	ohe->linear (Sup.)
none_ohe_linear	top10_in_plate	0	144	none	ohe	linear	ohe->linear (Sup.)
none_ohe_linear	top10_in_plate	0	144	none	ohe	linear	ohe->linear (Sup.)
none_ohe_linear	top10_in_plate	0	144	none	ohe	linear	ohe->linear (Sup.)
none_ohe_linear	top10_in_plate	0	144	none	ohe	linear	ohe->linear (Sup.)
none_ohe_linear	top10_in_plate	0	144	none	ohe	linear	ohe->linear (Sup.)
none_ohe_linear	kendall_tau	0.0945848	168	none	ohe	linear	ohe->linear (Sup.)
none_ohe_linear	kendall_tau	0.104621	168	none	ohe	linear	ohe->linear (Sup.)
none_ohe_linear	kendall_tau	0.121451	168	none	ohe	linear	ohe->linear (Sup.)
none_ohe_linear	kendall_tau	0.1081	168	none	ohe	linear	ohe->linear (Sup.)
none_ohe_linear	kendall_tau	0.0214831	168	none	ohe	linear	ohe->linear (Sup.)
none_ohe_linear	spearman	0.140677	168	none	ohe	linear	ohe->linear (Sup.)
none_ohe_linear	spearman	0.155494	168	none	ohe	linear	ohe->linear (Sup.)
none_ohe_linear	spearman	0.180498	168	none	ohe	linear	ohe->linear (Sup.)
none_ohe_linear	spearman	0.160865	168	none	ohe	linear	ohe->linear (Sup.)
none_ohe_linear	spearman	0.0319813	168	none	ohe	linear	ohe->linear (Sup.)
none_ohe_linear	top10_in_plate	0	168	none	ohe	linear	ohe->linear (Sup.)
none_ohe_linear	top10_in_plate	0	168	none	ohe	linear	ohe->linear (Sup.)
none_ohe_linear	top10_in_plate	0	168	none	ohe	linear	ohe->linear (Sup.)
none_ohe_linear	top10_in_plate	0	168	none	ohe	linear	ohe->linear (Sup.)
none_ohe_linear	top10_in_plate	0	168	none	ohe	linear	ohe->linear (Sup.)
none_ohe_linear	kendall_tau	0.0993083	192	none	ohe	linear	ohe->linear (Sup.)
none_ohe_linear	kendall_tau	0.114669	192	none	ohe	linear	ohe->linear (Sup.)
none_ohe_linear	kendall_tau	0.124259	192	none	ohe	linear	ohe->linear (Sup.)
none_ohe_linear	kendall_tau	0.107843	192	none	ohe	linear	ohe->linear (Sup.)
none_ohe_linear	kendall_tau	0.0697215	192	none	ohe	linear	ohe->linear (Sup.)
none_ohe_linear	spearman	0.147643	192	none	ohe	linear	ohe->linear (Sup.)
none_ohe_linear	spearman	0.170423	192	none	ohe	linear	ohe->linear (Sup.)
none_ohe_linear	spearman	0.184391	192	none	ohe	linear	ohe->linear (Sup.)
none_ohe_linear	spearman	0.160631	192	none	ohe	linear	ohe->linear (Sup.)
none_ohe_linear	spearman	0.103769	192	none	ohe	linear	ohe->linear (Sup.)
none_ohe_linear	top10_in_plate	0	192	none	ohe	linear	ohe->linear (Sup.)
none_ohe_linear	top10_in_plate	0.1	192	none	ohe	linear	ohe->linear (Sup.)
none_ohe_linear	top10_in_plate	0	192	none	ohe	linear	ohe->linear (Sup.)
none_ohe_linear	top10_in_plate	0	192	none	ohe	linear	ohe->linear (Sup.)
none_ohe_linear	top10_in_plate	0	192	none	ohe	linear	ohe->linear (Sup.)
none_ohe_linear	kendall_tau	0.128291	216	none	ohe	linear	ohe->linear (Sup.)
none_ohe_linear	kendall_tau	0.117276	216	none	ohe	linear	ohe->linear (Sup.)
none_ohe_linear	kendall_tau	0.12224	216	none	ohe	linear	ohe->linear (Sup.)
none_ohe_linear	kendall_tau	0.112981	216	none	ohe	linear	ohe->linear (Sup.)
none_ohe_linear	kendall_tau	0.074005	216	none	ohe	linear	ohe->linear (Sup.)
none_ohe_linear	spearman	0.189298	216	none	ohe	linear	ohe->linear (Sup.)
none_ohe_linear	spearman	0.174291	216	none	ohe	linear	ohe->linear (Sup.)
none_ohe_linear	spearman	0.181725	216	none	ohe	linear	ohe->linear (Sup.)
none_ohe_linear	spearman	0.167832	216	none	ohe	linear	ohe->linear (Sup.)
none_ohe_linear	spearman	0.110106	216	none	ohe	linear	ohe->linear (Sup.)
none_ohe_linear	top10_in_plate	0	216	none	ohe	linear	ohe->linear (Sup.)
none_ohe_linear	top10_in_plate	0	216	none	ohe	linear	ohe->linear (Sup.)
none_ohe_linear	top10_in_plate	0	216	none	ohe	linear	ohe->linear (Sup.)
none_ohe_linear	top10_in_plate	0	216	none	ohe	linear	ohe->linear (Sup.)
none_ohe_linear	top10_in_plate	0	216	none	ohe	linear	ohe->linear (Sup.)
none_ohe_linear	kendall_tau	0.135958	240	none	ohe	linear	ohe->linear (Sup.)
none_ohe_linear	kendall_tau	0.115807	240	none	ohe	linear	ohe->linear (Sup.)
none_ohe_linear	kendall_tau	0.130282	240	none	ohe	linear	ohe->linear (Sup.)
none_ohe_linear	kendall_tau	0.117063	240	none	ohe	linear	ohe->linear (Sup.)
none_ohe_linear	kendall_tau	0.0898638	240	none	ohe	linear	ohe->linear (Sup.)
none_ohe_linear	spearman	0.200151	240	none	ohe	linear	ohe->linear (Sup.)
none_ohe_linear	spearman	0.171969	240	none	ohe	linear	ohe->linear (Sup.)
none_ohe_linear	spearman	0.19325	240	none	ohe	linear	ohe->linear (Sup.)
none_ohe_linear	spearman	0.173792	240	none	ohe	linear	ohe->linear (Sup.)
none_ohe_linear	spearman	0.133751	240	none	ohe	linear	ohe->linear (Sup.)
none_ohe_linear	top10_in_plate	0	240	none	ohe	linear	ohe->linear (Sup.)
none_ohe_linear	top10_in_plate	0.1	240	none	ohe	linear	ohe->linear (Sup.)
none_ohe_linear	top10_in_plate	0	240	none	ohe	linear	ohe->linear (Sup.)
none_ohe_linear	top10_in_plate	0	240	none	ohe	linear	ohe->linear (Sup.)
none_ohe_linear	top10_in_plate	0	240	none	ohe	linear	ohe->linear (Sup.)
none_ohe_linear	kendall_tau	0.140266	288	none	ohe	linear	ohe->linear (Sup.)
none_ohe_linear	kendall_tau	0.126511	288	none	ohe	linear	ohe->linear (Sup.)
none_ohe_linear	kendall_tau	0.137103	288	none	ohe	linear	ohe->linear (Sup.)
none_ohe_linear	kendall_tau	0.135867	288	none	ohe	linear	ohe->linear (Sup.)
none_ohe_linear	kendall_tau	0.109074	288	none	ohe	linear	ohe->linear (Sup.)
none_ohe_linear	spearman	0.206211	288	none	ohe	linear	ohe->linear (Sup.)
none_ohe_linear	spearman	0.187081	288	none	ohe	linear	ohe->linear (Sup.)
none_ohe_linear	spearman	0.203096	288	none	ohe	linear	ohe->linear (Sup.)
none_ohe_linear	spearman	0.20046	288	none	ohe	linear	ohe->linear (Sup.)
none_ohe_linear	spearman	0.161879	288	none	ohe	linear	ohe->linear (Sup.)
none_ohe_linear	top10_in_plate	0	288	none	ohe	linear	ohe->linear (Sup.)
none_ohe_linear	top10_in_plate	0.1	288	none	ohe	linear	ohe->linear (Sup.)
none_ohe_linear	top10_in_plate	0	288	none	ohe	linear	ohe->linear (Sup.)
none_ohe_linear	top10_in_plate	0.1	288	none	ohe	linear	ohe->linear (Sup.)
none_ohe_linear	top10_in_plate	0	288	none	ohe	linear	ohe->linear (Sup.)
none_ohe_linear	kendall_tau	0.146581	384	none	ohe	linear	ohe->linear (Sup.)
none_ohe_linear	kendall_tau	0.143253	384	none	ohe	linear	ohe->linear (Sup.)
none_ohe_linear	kendall_tau	0.155043	384	none	ohe	linear	ohe->linear (Sup.)
none_ohe_linear	kendall_tau	0.146253	384	none	ohe	linear	ohe->linear (Sup.)
none_ohe_linear	kendall_tau	0.156455	384	none	ohe	linear	ohe->linear (Sup.)
none_ohe_linear	spearman	0.215602	384	none	ohe	linear	ohe->linear (Sup.)
none_ohe_linear	spearman	0.211255	384	none	ohe	linear	ohe->linear (Sup.)
none_ohe_linear	spearman	0.228154	384	none	ohe	linear	ohe->linear (Sup.)
none_ohe_linear	spearman	0.215335	384	none	ohe	linear	ohe->linear (Sup.)
none_ohe_linear	spearman	0.230163	384	none	ohe	linear	ohe->linear (Sup.)
none_ohe_linear	top10_in_plate	0	384	none	ohe	linear	ohe->linear (Sup.)
none_ohe_linear	top10_in_plate	0.2	384	none	ohe	linear	ohe->linear (Sup.)
none_ohe_linear	top10_in_plate	0	384	none	ohe	linear	ohe->linear (Sup.)
none_ohe_linear	top10_in_plate	0	384	none	ohe	linear	ohe->linear (Sup.)
none_ohe_linear	top10_in_plate	0	384	none	ohe	linear	ohe->linear (Sup.)
none_ohe_linear	kendall_tau	0.149315	480	none	ohe	linear	ohe->linear (Sup.)
none_ohe_linear	kendall_tau	0.156176	480	none	ohe	linear	ohe->linear (Sup.)
none_ohe_linear	kendall_tau	0.157498	480	none	ohe	linear	ohe->linear (Sup.)
none_ohe_linear	kendall_tau	0.154636	480	none	ohe	linear	ohe->linear (Sup.)
none_ohe_linear	kendall_tau	0.156768	480	none	ohe	linear	ohe->linear (Sup.)
none_ohe_linear	spearman	0.219484	480	none	ohe	linear	ohe->linear (Sup.)
none_ohe_linear	spearman	0.229497	480	none	ohe	linear	ohe->linear (Sup.)
none_ohe_linear	spearman	0.230958	480	none	ohe	linear	ohe->linear (Sup.)
none_ohe_linear	spearman	0.227565	480	none	ohe	linear	ohe->linear (Sup.)
none_ohe_linear	spearman	0.230839	480	none	ohe	linear	ohe->linear (Sup.)
none_ohe_linear	top10_in_plate	0	480	none	ohe	linear	ohe->linear (Sup.)
none_ohe_linear	top10_in_plate	0.1	480	none	ohe	linear	ohe->linear (Sup.)
none_ohe_linear	top10_in_plate	0	480	none	ohe	linear	ohe->linear (Sup.)
none_ohe_linear	top10_in_plate	0	480	none	ohe	linear	ohe->linear (Sup.)
none_ohe_linear	top10_in_plate	0	480	none	ohe	linear	ohe->linear (Sup.)
none_ohe_linear	kendall_tau	0.154103	576	none	ohe	linear	ohe->linear (Sup.)
none_ohe_linear	kendall_tau	0.166255	576	none	ohe	linear	ohe->linear (Sup.)
none_ohe_linear	kendall_tau	0.157961	576	none	ohe	linear	ohe->linear (Sup.)
none_ohe_linear	kendall_tau	0.15811	576	none	ohe	linear	ohe->linear (Sup.)
none_ohe_linear	kendall_tau	0.164806	576	none	ohe	linear	ohe->linear (Sup.)
none_ohe_linear	spearman	0.226241	576	none	ohe	linear	ohe->linear (Sup.)
none_ohe_linear	spearman	0.243792	576	none	ohe	linear	ohe->linear (Sup.)
none_ohe_linear	spearman	0.23138	576	none	ohe	linear	ohe->linear (Sup.)
none_ohe_linear	spearman	0.23225	576	none	ohe	linear	ohe->linear (Sup.)
none_ohe_linear	spearman	0.241778	576	none	ohe	linear	ohe->linear (Sup.)
none_ohe_linear	top10_in_plate	0	576	none	ohe	linear	ohe->linear (Sup.)
none_ohe_linear	top10_in_plate	0	576	none	ohe	linear	ohe->linear (Sup.)
none_ohe_linear	top10_in_plate	0	576	none	ohe	linear	ohe->linear (Sup.)
none_ohe_linear	top10_in_plate	0	576	none	ohe	linear	ohe->linear (Sup.)
none_ohe_linear	top10_in_plate	0	576	none	ohe	linear	ohe->linear (Sup.)
none_ohe_linear	kendall_tau	0.185673	2400	none	ohe	linear	ohe->linear (Sup.)
none_ohe_linear	kendall_tau	0.181862	2400	none	ohe	linear	ohe->linear (Sup.)
none_ohe_linear	kendall_tau	0.182829	2400	none	ohe	linear	ohe->linear (Sup.)
none_ohe_linear	kendall_tau	0.175274	2400	none	ohe	linear	ohe->linear (Sup.)
none_ohe_linear	kendall_tau	0.174457	2400	none	ohe	linear	ohe->linear (Sup.)
none_ohe_linear	spearman	0.270149	2400	none	ohe	linear	ohe->linear (Sup.)
none_ohe_linear	spearman	0.264384	2400	none	ohe	linear	ohe->linear (Sup.)
none_ohe_linear	spearman	0.2658	2400	none	ohe	linear	ohe->linear (Sup.)
none_ohe_linear	spearman	0.255577	2400	none	ohe	linear	ohe->linear (Sup.)
none_ohe_linear	spearman	0.254351	2400	none	ohe	linear	ohe->linear (Sup.)
none_ohe_linear	top10_in_plate	0	2400	none	ohe	linear	ohe->linear (Sup.)
none_ohe_linear	top10_in_plate	0	2400	none	ohe	linear	ohe->linear (Sup.)
none_ohe_linear	top10_in_plate	0	2400	none	ohe	linear	ohe->linear (Sup.)
none_ohe_linear	top10_in_plate	0	2400	none	ohe	linear	ohe->linear (Sup.)
none_ohe_linear	top10_in_plate	0	2400	none	ohe	linear	ohe->linear (Sup.)
none_ohe_linear	kendall_tau	0.0358949	48	none	ohe	linear	ohe->linear (Sup.)
none_ohe_linear	kendall_tau	0.0184349	48	none	ohe	linear	ohe->linear (Sup.)
none_ohe_linear	kendall_tau	0.0958105	48	none	ohe	linear	ohe->linear (Sup.)
none_ohe_linear	kendall_tau	0.0538687	48	none	ohe	linear	ohe->linear (Sup.)
none_ohe_linear	kendall_tau	0.044407	48	none	ohe	linear	ohe->linear (Sup.)
none_ohe_linear	spearman	0.0539299	48	none	ohe	linear	ohe->linear (Sup.)
none_ohe_linear	spearman	0.028373	48	none	ohe	linear	ohe->linear (Sup.)
none_ohe_linear	spearman	0.142705	48	none	ohe	linear	ohe->linear (Sup.)
none_ohe_linear	spearman	0.0810186	48	none	ohe	linear	ohe->linear (Sup.)
none_ohe_linear	spearman	0.0663781	48	none	ohe	linear	ohe->linear (Sup.)
none_ohe_linear	top10_in_plate	0	48	none	ohe	linear	ohe->linear (Sup.)
none_ohe_linear	top10_in_plate	0	48	none	ohe	linear	ohe->linear (Sup.)
none_ohe_linear	top10_in_plate	0	48	none	ohe	linear	ohe->linear (Sup.)
none_ohe_linear	top10_in_plate	0	48	none	ohe	linear	ohe->linear (Sup.)
none_ohe_linear	top10_in_plate	0	48	none	ohe	linear	ohe->linear (Sup.)
none_ohe_linear	kendall_tau	0.0915756	72	none	ohe	linear	ohe->linear (Sup.)
none_ohe_linear	kendall_tau	0.0437638	72	none	ohe	linear	ohe->linear (Sup.)
none_ohe_linear	kendall_tau	0.0843864	72	none	ohe	linear	ohe->linear (Sup.)
none_ohe_linear	kendall_tau	0.0530472	72	none	ohe	linear	ohe->linear (Sup.)
none_ohe_linear	kendall_tau	0.0582861	72	none	ohe	linear	ohe->linear (Sup.)
none_ohe_linear	spearman	0.137182	72	none	ohe	linear	ohe->linear (Sup.)
none_ohe_linear	spearman	0.0659928	72	none	ohe	linear	ohe->linear (Sup.)
none_ohe_linear	spearman	0.12573	72	none	ohe	linear	ohe->linear (Sup.)
none_ohe_linear	spearman	0.0798535	72	none	ohe	linear	ohe->linear (Sup.)
none_ohe_linear	spearman	0.0871975	72	none	ohe	linear	ohe->linear (Sup.)
none_ohe_linear	top10_in_plate	0	72	none	ohe	linear	ohe->linear (Sup.)
none_ohe_linear	top10_in_plate	0	72	none	ohe	linear	ohe->linear (Sup.)
none_ohe_linear	top10_in_plate	0	72	none	ohe	linear	ohe->linear (Sup.)
none_ohe_linear	top10_in_plate	0	72	none	ohe	linear	ohe->linear (Sup.)
none_ohe_linear	top10_in_plate	0	72	none	ohe	linear	ohe->linear (Sup.)
none_ohe_linear	kendall_tau	0.1013	96	none	ohe	linear	ohe->linear (Sup.)
none_ohe_linear	kendall_tau	0.0729818	96	none	ohe	linear	ohe->linear (Sup.)
none_ohe_linear	kendall_tau	0.116803	96	none	ohe	linear	ohe->linear (Sup.)
none_ohe_linear	kendall_tau	0.0806336	96	none	ohe	linear	ohe->linear (Sup.)
none_ohe_linear	kendall_tau	0.084335	96	none	ohe	linear	ohe->linear (Sup.)
none_ohe_linear	spearman	0.151782	96	none	ohe	linear	ohe->linear (Sup.)
none_ohe_linear	spearman	0.109374	96	none	ohe	linear	ohe->linear (Sup.)
none_ohe_linear	spearman	0.173302	96	none	ohe	linear	ohe->linear (Sup.)
none_ohe_linear	spearman	0.120154	96	none	ohe	linear	ohe->linear (Sup.)
none_ohe_linear	spearman	0.126078	96	none	ohe	linear	ohe->linear (Sup.)
none_ohe_linear	top10_in_plate	0	96	none	ohe	linear	ohe->linear (Sup.)
none_ohe_linear	top10_in_plate	0	96	none	ohe	linear	ohe->linear (Sup.)
none_ohe_linear	top10_in_plate	0	96	none	ohe	linear	ohe->linear (Sup.)
none_ohe_linear	top10_in_plate	0	96	none	ohe	linear	ohe->linear (Sup.)
none_ohe_linear	top10_in_plate	0	96	none	ohe	linear	ohe->linear (Sup.)
none_ohe_linear	kendall_tau	0.11921	120	none	ohe	linear	ohe->linear (Sup.)
none_ohe_linear	kendall_tau	0.0880489	120	none	ohe	linear	ohe->linear (Sup.)
none_ohe_linear	kendall_tau	0.125434	120	none	ohe	linear	ohe->linear (Sup.)
none_ohe_linear	kendall_tau	0.104405	120	none	ohe	linear	ohe->linear (Sup.)
none_ohe_linear	kendall_tau	0.0861288	120	none	ohe	linear	ohe->linear (Sup.)
none_ohe_linear	spearman	0.177625	120	none	ohe	linear	ohe->linear (Sup.)
none_ohe_linear	spearman	0.131957	120	none	ohe	linear	ohe->linear (Sup.)
none_ohe_linear	spearman	0.185349	120	none	ohe	linear	ohe->linear (Sup.)
none_ohe_linear	spearman	0.154987	120	none	ohe	linear	ohe->linear (Sup.)
none_ohe_linear	spearman	0.128728	120	none	ohe	linear	ohe->linear (Sup.)
none_ohe_linear	top10_in_plate	0	120	none	ohe	linear	ohe->linear (Sup.)
none_ohe_linear	top10_in_plate	0	120	none	ohe	linear	ohe->linear (Sup.)
none_ohe_linear	top10_in_plate	0	120	none	ohe	linear	ohe->linear (Sup.)
none_ohe_linear	top10_in_plate	0	120	none	ohe	linear	ohe->linear (Sup.)
none_ohe_linear	top10_in_plate	0	120	none	ohe	linear	ohe->linear (Sup.)
none_ohe_linear	kendall_tau	0.124349	144	none	ohe	linear	ohe->linear (Sup.)
none_ohe_linear	kendall_tau	0.0840739	144	none	ohe	linear	ohe->linear (Sup.)
none_ohe_linear	kendall_tau	0.0980332	144	none	ohe	linear	ohe->linear (Sup.)
none_ohe_linear	kendall_tau	0.11157	144	none	ohe	linear	ohe->linear (Sup.)
none_ohe_linear	kendall_tau	0.0925824	144	none	ohe	linear	ohe->linear (Sup.)
none_ohe_linear	spearman	0.185356	144	none	ohe	linear	ohe->linear (Sup.)
none_ohe_linear	spearman	0.12591	144	none	ohe	linear	ohe->linear (Sup.)
none_ohe_linear	spearman	0.146181	144	none	ohe	linear	ohe->linear (Sup.)
none_ohe_linear	spearman	0.165531	144	none	ohe	linear	ohe->linear (Sup.)
none_ohe_linear	spearman	0.13827	144	none	ohe	linear	ohe->linear (Sup.)
none_ohe_linear	top10_in_plate	0	144	none	ohe	linear	ohe->linear (Sup.)
none_ohe_linear	top10_in_plate	0	144	none	ohe	linear	ohe->linear (Sup.)
none_ohe_linear	top10_in_plate	0	144	none	ohe	linear	ohe->linear (Sup.)
none_ohe_linear	top10_in_plate	0	144	none	ohe	linear	ohe->linear (Sup.)
none_ohe_linear	top10_in_plate	0	144	none	ohe	linear	ohe->linear (Sup.)
none_ohe_linear	kendall_tau	0.130807	168	none	ohe	linear	ohe->linear (Sup.)
none_ohe_linear	kendall_tau	0.0935244	168	none	ohe	linear	ohe->linear (Sup.)
none_ohe_linear	kendall_tau	0.11114	168	none	ohe	linear	ohe->linear (Sup.)
none_ohe_linear	kendall_tau	0.127115	168	none	ohe	linear	ohe->linear (Sup.)
none_ohe_linear	kendall_tau	0.0944135	168	none	ohe	linear	ohe->linear (Sup.)
none_ohe_linear	spearman	0.194497	168	none	ohe	linear	ohe->linear (Sup.)
none_ohe_linear	spearman	0.140015	168	none	ohe	linear	ohe->linear (Sup.)
none_ohe_linear	spearman	0.165286	168	none	ohe	linear	ohe->linear (Sup.)
none_ohe_linear	spearman	0.188873	168	none	ohe	linear	ohe->linear (Sup.)
none_ohe_linear	spearman	0.141029	168	none	ohe	linear	ohe->linear (Sup.)
none_ohe_linear	top10_in_plate	0	168	none	ohe	linear	ohe->linear (Sup.)
none_ohe_linear	top10_in_plate	0	168	none	ohe	linear	ohe->linear (Sup.)
none_ohe_linear	top10_in_plate	0	168	none	ohe	linear	ohe->linear (Sup.)
none_ohe_linear	top10_in_plate	0	168	none	ohe	linear	ohe->linear (Sup.)
none_ohe_linear	top10_in_plate	0	168	none	ohe	linear	ohe->linear (Sup.)
none_ohe_linear	kendall_tau	0.142847	192	none	ohe	linear	ohe->linear (Sup.)
none_ohe_linear	kendall_tau	0.101779	192	none	ohe	linear	ohe->linear (Sup.)
none_ohe_linear	kendall_tau	0.115831	192	none	ohe	linear	ohe->linear (Sup.)
none_ohe_linear	kendall_tau	0.117952	192	none	ohe	linear	ohe->linear (Sup.)
none_ohe_linear	kendall_tau	0.0999672	192	none	ohe	linear	ohe->linear (Sup.)
none_ohe_linear	spearman	0.212085	192	none	ohe	linear	ohe->linear (Sup.)
none_ohe_linear	spearman	0.151875	192	none	ohe	linear	ohe->linear (Sup.)
none_ohe_linear	spearman	0.171623	192	none	ohe	linear	ohe->linear (Sup.)
none_ohe_linear	spearman	0.176035	192	none	ohe	linear	ohe->linear (Sup.)
none_ohe_linear	spearman	0.14923	192	none	ohe	linear	ohe->linear (Sup.)
none_ohe_linear	top10_in_plate	0	192	none	ohe	linear	ohe->linear (Sup.)
none_ohe_linear	top10_in_plate	0	192	none	ohe	linear	ohe->linear (Sup.)
none_ohe_linear	top10_in_plate	0	192	none	ohe	linear	ohe->linear (Sup.)
none_ohe_linear	top10_in_plate	0	192	none	ohe	linear	ohe->linear (Sup.)
none_ohe_linear	top10_in_plate	0	192	none	ohe	linear	ohe->linear (Sup.)
none_ohe_linear	kendall_tau	0.141814	216	none	ohe	linear	ohe->linear (Sup.)
none_ohe_linear	kendall_tau	0.104729	216	none	ohe	linear	ohe->linear (Sup.)
none_ohe_linear	kendall_tau	0.12173	216	none	ohe	linear	ohe->linear (Sup.)
none_ohe_linear	kendall_tau	0.119012	216	none	ohe	linear	ohe->linear (Sup.)
none_ohe_linear	kendall_tau	0.117537	216	none	ohe	linear	ohe->linear (Sup.)
none_ohe_linear	spearman	0.210546	216	none	ohe	linear	ohe->linear (Sup.)
none_ohe_linear	spearman	0.156227	216	none	ohe	linear	ohe->linear (Sup.)
none_ohe_linear	spearman	0.180018	216	none	ohe	linear	ohe->linear (Sup.)
none_ohe_linear	spearman	0.177484	216	none	ohe	linear	ohe->linear (Sup.)
none_ohe_linear	spearman	0.174756	216	none	ohe	linear	ohe->linear (Sup.)
none_ohe_linear	top10_in_plate	0	216	none	ohe	linear	ohe->linear (Sup.)
none_ohe_linear	top10_in_plate	0	216	none	ohe	linear	ohe->linear (Sup.)
none_ohe_linear	top10_in_plate	0	216	none	ohe	linear	ohe->linear (Sup.)
none_ohe_linear	top10_in_plate	0	216	none	ohe	linear	ohe->linear (Sup.)
none_ohe_linear	top10_in_plate	0	216	none	ohe	linear	ohe->linear (Sup.)
none_ohe_linear	kendall_tau	0.147962	240	none	ohe	linear	ohe->linear (Sup.)
none_ohe_linear	kendall_tau	0.112958	240	none	ohe	linear	ohe->linear (Sup.)
none_ohe_linear	kendall_tau	0.118721	240	none	ohe	linear	ohe->linear (Sup.)
none_ohe_linear	kendall_tau	0.123435	240	none	ohe	linear	ohe->linear (Sup.)
none_ohe_linear	kendall_tau	0.128354	240	none	ohe	linear	ohe->linear (Sup.)
none_ohe_linear	spearman	0.219354	240	none	ohe	linear	ohe->linear (Sup.)
none_ohe_linear	spearman	0.168197	240	none	ohe	linear	ohe->linear (Sup.)
none_ohe_linear	spearman	0.175705	240	none	ohe	linear	ohe->linear (Sup.)
none_ohe_linear	spearman	0.183579	240	none	ohe	linear	ohe->linear (Sup.)
none_ohe_linear	spearman	0.190152	240	none	ohe	linear	ohe->linear (Sup.)
none_ohe_linear	top10_in_plate	0	240	none	ohe	linear	ohe->linear (Sup.)
none_ohe_linear	top10_in_plate	0	240	none	ohe	linear	ohe->linear (Sup.)
none_ohe_linear	top10_in_plate	0	240	none	ohe	linear	ohe->linear (Sup.)
none_ohe_linear	top10_in_plate	0	240	none	ohe	linear	ohe->linear (Sup.)
none_ohe_linear	top10_in_plate	0	240	none	ohe	linear	ohe->linear (Sup.)
none_ohe_linear	kendall_tau	0.153046	288	none	ohe	linear	ohe->linear (Sup.)
none_ohe_linear	kendall_tau	0.118112	288	none	ohe	linear	ohe->linear (Sup.)
none_ohe_linear	kendall_tau	0.129958	288	none	ohe	linear	ohe->linear (Sup.)
none_ohe_linear	kendall_tau	0.144169	288	none	ohe	linear	ohe->linear (Sup.)
none_ohe_linear	kendall_tau	0.136262	288	none	ohe	linear	ohe->linear (Sup.)
none_ohe_linear	spearman	0.2259	288	none	ohe	linear	ohe->linear (Sup.)
none_ohe_linear	spearman	0.1753	288	none	ohe	linear	ohe->linear (Sup.)
none_ohe_linear	spearman	0.191416	288	none	ohe	linear	ohe->linear (Sup.)
none_ohe_linear	spearman	0.212728	288	none	ohe	linear	ohe->linear (Sup.)
none_ohe_linear	spearman	0.201249	288	none	ohe	linear	ohe->linear (Sup.)
none_ohe_linear	top10_in_plate	0	288	none	ohe	linear	ohe->linear (Sup.)
none_ohe_linear	top10_in_plate	0	288	none	ohe	linear	ohe->linear (Sup.)
none_ohe_linear	top10_in_plate	0	288	none	ohe	linear	ohe->linear (Sup.)
none_ohe_linear	top10_in_plate	0	288	none	ohe	linear	ohe->linear (Sup.)
none_ohe_linear	top10_in_plate	0	288	none	ohe	linear	ohe->linear (Sup.)
none_ohe_linear	kendall_tau	0.168727	384	none	ohe	linear	ohe->linear (Sup.)
none_ohe_linear	kendall_tau	0.142109	384	none	ohe	linear	ohe->linear (Sup.)
none_ohe_linear	kendall_tau	0.141426	384	none	ohe	linear	ohe->linear (Sup.)
none_ohe_linear	kendall_tau	0.140455	384	none	ohe	linear	ohe->linear (Sup.)
none_ohe_linear	kendall_tau	0.13137	384	none	ohe	linear	ohe->linear (Sup.)
none_ohe_linear	spearman	0.247643	384	none	ohe	linear	ohe->linear (Sup.)
none_ohe_linear	spearman	0.2102	384	none	ohe	linear	ohe->linear (Sup.)
none_ohe_linear	spearman	0.207983	384	none	ohe	linear	ohe->linear (Sup.)
none_ohe_linear	spearman	0.207499	384	none	ohe	linear	ohe->linear (Sup.)
none_ohe_linear	spearman	0.194487	384	none	ohe	linear	ohe->linear (Sup.)
none_ohe_linear	top10_in_plate	0	384	none	ohe	linear	ohe->linear (Sup.)
none_ohe_linear	top10_in_plate	0	384	none	ohe	linear	ohe->linear (Sup.)
none_ohe_linear	top10_in_plate	0	384	none	ohe	linear	ohe->linear (Sup.)
none_ohe_linear	top10_in_plate	0	384	none	ohe	linear	ohe->linear (Sup.)
none_ohe_linear	top10_in_plate	0	384	none	ohe	linear	ohe->linear (Sup.)
none_ohe_linear	kendall_tau	0.169818	480	none	ohe	linear	ohe->linear (Sup.)
none_ohe_linear	kendall_tau	0.15566	480	none	ohe	linear	ohe->linear (Sup.)
none_ohe_linear	kendall_tau	0.151237	480	none	ohe	linear	ohe->linear (Sup.)
none_ohe_linear	kendall_tau	0.147147	480	none	ohe	linear	ohe->linear (Sup.)
none_ohe_linear	kendall_tau	0.149442	480	none	ohe	linear	ohe->linear (Sup.)
none_ohe_linear	spearman	0.248928	480	none	ohe	linear	ohe->linear (Sup.)
none_ohe_linear	spearman	0.229185	480	none	ohe	linear	ohe->linear (Sup.)
none_ohe_linear	spearman	0.221731	480	none	ohe	linear	ohe->linear (Sup.)
none_ohe_linear	spearman	0.216508	480	none	ohe	linear	ohe->linear (Sup.)
none_ohe_linear	spearman	0.220111	480	none	ohe	linear	ohe->linear (Sup.)
none_ohe_linear	top10_in_plate	0	480	none	ohe	linear	ohe->linear (Sup.)
none_ohe_linear	top10_in_plate	0	480	none	ohe	linear	ohe->linear (Sup.)
none_ohe_linear	top10_in_plate	0	480	none	ohe	linear	ohe->linear (Sup.)
none_ohe_linear	top10_in_plate	0	480	none	ohe	linear	ohe->linear (Sup.)
none_ohe_linear	top10_in_plate	0	480	none	ohe	linear	ohe->linear (Sup.)
none_ohe_linear	kendall_tau	0.161463	576	none	ohe	linear	ohe->linear (Sup.)
none_ohe_linear	kendall_tau	0.157493	576	none	ohe	linear	ohe->linear (Sup.)
none_ohe_linear	kendall_tau	0.156045	576	none	ohe	linear	ohe->linear (Sup.)
none_ohe_linear	kendall_tau	0.160879	576	none	ohe	linear	ohe->linear (Sup.)
none_ohe_linear	kendall_tau	0.157661	576	none	ohe	linear	ohe->linear (Sup.)
none_ohe_linear	spearman	0.237025	576	none	ohe	linear	ohe->linear (Sup.)
none_ohe_linear	spearman	0.231767	576	none	ohe	linear	ohe->linear (Sup.)
none_ohe_linear	spearman	0.228512	576	none	ohe	linear	ohe->linear (Sup.)
none_ohe_linear	spearman	0.23526	576	none	ohe	linear	ohe->linear (Sup.)
none_ohe_linear	spearman	0.231544	576	none	ohe	linear	ohe->linear (Sup.)
none_ohe_linear	top10_in_plate	0.2	576	none	ohe	linear	ohe->linear (Sup.)
none_ohe_linear	top10_in_plate	0	576	none	ohe	linear	ohe->linear (Sup.)
none_ohe_linear	top10_in_plate	0	576	none	ohe	linear	ohe->linear (Sup.)
none_ohe_linear	top10_in_plate	0	576	none	ohe	linear	ohe->linear (Sup.)
none_ohe_linear	top10_in_plate	0	576	none	ohe	linear	ohe->linear (Sup.)
none_ohe_linear	kendall_tau	0.190979	2400	none	ohe	linear	ohe->linear (Sup.)
none_ohe_linear	kendall_tau	0.186282	2400	none	ohe	linear	ohe->linear (Sup.)
none_ohe_linear	kendall_tau	0.17555	2400	none	ohe	linear	ohe->linear (Sup.)
none_ohe_linear	kendall_tau	0.18121	2400	none	ohe	linear	ohe->linear (Sup.)
none_ohe_linear	kendall_tau	0.176731	2400	none	ohe	linear	ohe->linear (Sup.)
none_ohe_linear	spearman	0.276992	2400	none	ohe	linear	ohe->linear (Sup.)
none_ohe_linear	spearman	0.2711	2400	none	ohe	linear	ohe->linear (Sup.)
none_ohe_linear	spearman	0.255444	2400	none	ohe	linear	ohe->linear (Sup.)
none_ohe_linear	spearman	0.263394	2400	none	ohe	linear	ohe->linear (Sup.)
none_ohe_linear	spearman	0.257254	2400	none	ohe	linear	ohe->linear (Sup.)
none_ohe_linear	top10_in_plate	0	2400	none	ohe	linear	ohe->linear (Sup.)
none_ohe_linear	top10_in_plate	0.1	2400	none	ohe	linear	ohe->linear (Sup.)
none_ohe_linear	top10_in_plate	0	2400	none	ohe	linear	ohe->linear (Sup.)
none_ohe_linear	top10_in_plate	0	2400	none	ohe	linear	ohe->linear (Sup.)
none_ohe_linear	top10_in_plate	0	2400	none	ohe	linear	ohe->linear (Sup.)
none_ohe_linear	kendall_tau	0.0571094	48	none	ohe	linear	ohe->linear (Sup.)
none_ohe_linear	kendall_tau	0.0142825	48	none	ohe	linear	ohe->linear (Sup.)
none_ohe_linear	kendall_tau	0.0825805	48	none	ohe	linear	ohe->linear (Sup.)
none_ohe_linear	kendall_tau	0.111865	48	none	ohe	linear	ohe->linear (Sup.)
none_ohe_linear	kendall_tau	0.0640997	48	none	ohe	linear	ohe->linear (Sup.)
none_ohe_linear	spearman	0.0853106	48	none	ohe	linear	ohe->linear (Sup.)
none_ohe_linear	spearman	0.0214525	48	none	ohe	linear	ohe->linear (Sup.)
none_ohe_linear	spearman	0.122337	48	none	ohe	linear	ohe->linear (Sup.)
none_ohe_linear	spearman	0.16649	48	none	ohe	linear	ohe->linear (Sup.)
none_ohe_linear	spearman	0.0954298	48	none	ohe	linear	ohe->linear (Sup.)
none_ohe_linear	top10_in_plate	0	48	none	ohe	linear	ohe->linear (Sup.)
none_ohe_linear	top10_in_plate	0	48	none	ohe	linear	ohe->linear (Sup.)
none_ohe_linear	top10_in_plate	0	48	none	ohe	linear	ohe->linear (Sup.)
none_ohe_linear	top10_in_plate	0.1	48	none	ohe	linear	ohe->linear (Sup.)
none_ohe_linear	top10_in_plate	0	48	none	ohe	linear	ohe->linear (Sup.)
none_ohe_linear	kendall_tau	0.0973797	72	none	ohe	linear	ohe->linear (Sup.)
none_ohe_linear	kendall_tau	0.00124831	72	none	ohe	linear	ohe->linear (Sup.)
none_ohe_linear	kendall_tau	0.0730752	72	none	ohe	linear	ohe->linear (Sup.)
none_ohe_linear	kendall_tau	0.118472	72	none	ohe	linear	ohe->linear (Sup.)
none_ohe_linear	kendall_tau	0.0812244	72	none	ohe	linear	ohe->linear (Sup.)
none_ohe_linear	spearman	0.144666	72	none	ohe	linear	ohe->linear (Sup.)
none_ohe_linear	spearman	0.0019453	72	none	ohe	linear	ohe->linear (Sup.)
none_ohe_linear	spearman	0.109033	72	none	ohe	linear	ohe->linear (Sup.)
none_ohe_linear	spearman	0.176674	72	none	ohe	linear	ohe->linear (Sup.)
none_ohe_linear	spearman	0.120836	72	none	ohe	linear	ohe->linear (Sup.)
none_ohe_linear	top10_in_plate	0	72	none	ohe	linear	ohe->linear (Sup.)
none_ohe_linear	top10_in_plate	0	72	none	ohe	linear	ohe->linear (Sup.)
none_ohe_linear	top10_in_plate	0	72	none	ohe	linear	ohe->linear (Sup.)
none_ohe_linear	top10_in_plate	0	72	none	ohe	linear	ohe->linear (Sup.)
none_ohe_linear	top10_in_plate	0.3	72	none	ohe	linear	ohe->linear (Sup.)
none_ohe_linear	kendall_tau	0.116499	96	none	ohe	linear	ohe->linear (Sup.)
none_ohe_linear	kendall_tau	0.0895171	96	none	ohe	linear	ohe->linear (Sup.)
none_ohe_linear	kendall_tau	0.0779031	96	none	ohe	linear	ohe->linear (Sup.)
none_ohe_linear	kendall_tau	0.134185	96	none	ohe	linear	ohe->linear (Sup.)
none_ohe_linear	kendall_tau	0.0672186	96	none	ohe	linear	ohe->linear (Sup.)
none_ohe_linear	spearman	0.172026	96	none	ohe	linear	ohe->linear (Sup.)
none_ohe_linear	spearman	0.133447	96	none	ohe	linear	ohe->linear (Sup.)
none_ohe_linear	spearman	0.117039	96	none	ohe	linear	ohe->linear (Sup.)
none_ohe_linear	spearman	0.199229	96	none	ohe	linear	ohe->linear (Sup.)
none_ohe_linear	spearman	0.100702	96	none	ohe	linear	ohe->linear (Sup.)
none_ohe_linear	top10_in_plate	0	96	none	ohe	linear	ohe->linear (Sup.)
none_ohe_linear	top10_in_plate	0	96	none	ohe	linear	ohe->linear (Sup.)
none_ohe_linear	top10_in_plate	0	96	none	ohe	linear	ohe->linear (Sup.)
none_ohe_linear	top10_in_plate	0	96	none	ohe	linear	ohe->linear (Sup.)
none_ohe_linear	top10_in_plate	0.3	96	none	ohe	linear	ohe->linear (Sup.)
none_ohe_linear	kendall_tau	0.120998	120	none	ohe	linear	ohe->linear (Sup.)
none_ohe_linear	kendall_tau	0.116241	120	none	ohe	linear	ohe->linear (Sup.)
none_ohe_linear	kendall_tau	0.0959407	120	none	ohe	linear	ohe->linear (Sup.)
none_ohe_linear	kendall_tau	0.120819	120	none	ohe	linear	ohe->linear (Sup.)
none_ohe_linear	kendall_tau	0.086988	120	none	ohe	linear	ohe->linear (Sup.)
none_ohe_linear	spearman	0.179143	120	none	ohe	linear	ohe->linear (Sup.)
none_ohe_linear	spearman	0.172196	120	none	ohe	linear	ohe->linear (Sup.)
none_ohe_linear	spearman	0.143924	120	none	ohe	linear	ohe->linear (Sup.)
none_ohe_linear	spearman	0.179336	120	none	ohe	linear	ohe->linear (Sup.)
none_ohe_linear	spearman	0.129333	120	none	ohe	linear	ohe->linear (Sup.)
none_ohe_linear	top10_in_plate	0	120	none	ohe	linear	ohe->linear (Sup.)
none_ohe_linear	top10_in_plate	0	120	none	ohe	linear	ohe->linear (Sup.)
none_ohe_linear	top10_in_plate	0	120	none	ohe	linear	ohe->linear (Sup.)
none_ohe_linear	top10_in_plate	0	120	none	ohe	linear	ohe->linear (Sup.)
none_ohe_linear	top10_in_plate	0.5	120	none	ohe	linear	ohe->linear (Sup.)
none_ohe_linear	kendall_tau	0.121945	144	none	ohe	linear	ohe->linear (Sup.)
none_ohe_linear	kendall_tau	0.151322	144	none	ohe	linear	ohe->linear (Sup.)
none_ohe_linear	kendall_tau	0.10454	144	none	ohe	linear	ohe->linear (Sup.)
none_ohe_linear	kendall_tau	0.117622	144	none	ohe	linear	ohe->linear (Sup.)
none_ohe_linear	kendall_tau	0.115604	144	none	ohe	linear	ohe->linear (Sup.)
none_ohe_linear	spearman	0.180195	144	none	ohe	linear	ohe->linear (Sup.)
none_ohe_linear	spearman	0.222226	144	none	ohe	linear	ohe->linear (Sup.)
none_ohe_linear	spearman	0.155919	144	none	ohe	linear	ohe->linear (Sup.)
none_ohe_linear	spearman	0.174929	144	none	ohe	linear	ohe->linear (Sup.)
none_ohe_linear	spearman	0.171112	144	none	ohe	linear	ohe->linear (Sup.)
none_ohe_linear	top10_in_plate	0	144	none	ohe	linear	ohe->linear (Sup.)
none_ohe_linear	top10_in_plate	0	144	none	ohe	linear	ohe->linear (Sup.)
none_ohe_linear	top10_in_plate	0	144	none	ohe	linear	ohe->linear (Sup.)
none_ohe_linear	top10_in_plate	0	144	none	ohe	linear	ohe->linear (Sup.)
none_ohe_linear	top10_in_plate	0.6	144	none	ohe	linear	ohe->linear (Sup.)
none_ohe_linear	kendall_tau	0.136642	168	none	ohe	linear	ohe->linear (Sup.)
none_ohe_linear	kendall_tau	0.156637	168	none	ohe	linear	ohe->linear (Sup.)
none_ohe_linear	kendall_tau	0.113545	168	none	ohe	linear	ohe->linear (Sup.)
none_ohe_linear	kendall_tau	0.109793	168	none	ohe	linear	ohe->linear (Sup.)
none_ohe_linear	kendall_tau	0.111115	168	none	ohe	linear	ohe->linear (Sup.)
none_ohe_linear	spearman	0.201243	168	none	ohe	linear	ohe->linear (Sup.)
none_ohe_linear	spearman	0.230219	168	none	ohe	linear	ohe->linear (Sup.)
none_ohe_linear	spearman	0.168703	168	none	ohe	linear	ohe->linear (Sup.)
none_ohe_linear	spearman	0.163231	168	none	ohe	linear	ohe->linear (Sup.)
none_ohe_linear	spearman	0.16464	168	none	ohe	linear	ohe->linear (Sup.)
none_ohe_linear	top10_in_plate	0	168	none	ohe	linear	ohe->linear (Sup.)
none_ohe_linear	top10_in_plate	0	168	none	ohe	linear	ohe->linear (Sup.)
none_ohe_linear	top10_in_plate	0	168	none	ohe	linear	ohe->linear (Sup.)
none_ohe_linear	top10_in_plate	0.1	168	none	ohe	linear	ohe->linear (Sup.)
none_ohe_linear	top10_in_plate	0.5	168	none	ohe	linear	ohe->linear (Sup.)
none_ohe_linear	kendall_tau	0.148112	192	none	ohe	linear	ohe->linear (Sup.)
none_ohe_linear	kendall_tau	0.153059	192	none	ohe	linear	ohe->linear (Sup.)
none_ohe_linear	kendall_tau	0.112332	192	none	ohe	linear	ohe->linear (Sup.)
none_ohe_linear	kendall_tau	0.106869	192	none	ohe	linear	ohe->linear (Sup.)
none_ohe_linear	kendall_tau	0.115137	192	none	ohe	linear	ohe->linear (Sup.)
none_ohe_linear	spearman	0.217766	192	none	ohe	linear	ohe->linear (Sup.)
none_ohe_linear	spearman	0.225706	192	none	ohe	linear	ohe->linear (Sup.)
none_ohe_linear	spearman	0.166978	192	none	ohe	linear	ohe->linear (Sup.)
none_ohe_linear	spearman	0.15922	192	none	ohe	linear	ohe->linear (Sup.)
none_ohe_linear	spearman	0.170686	192	none	ohe	linear	ohe->linear (Sup.)
none_ohe_linear	top10_in_plate	0	192	none	ohe	linear	ohe->linear (Sup.)
none_ohe_linear	top10_in_plate	0	192	none	ohe	linear	ohe->linear (Sup.)
none_ohe_linear	top10_in_plate	0	192	none	ohe	linear	ohe->linear (Sup.)
none_ohe_linear	top10_in_plate	0.1	192	none	ohe	linear	ohe->linear (Sup.)
none_ohe_linear	top10_in_plate	0.6	192	none	ohe	linear	ohe->linear (Sup.)
none_ohe_linear	kendall_tau	0.151282	216	none	ohe	linear	ohe->linear (Sup.)
none_ohe_linear	kendall_tau	0.157549	216	none	ohe	linear	ohe->linear (Sup.)
none_ohe_linear	kendall_tau	0.110031	216	none	ohe	linear	ohe->linear (Sup.)
none_ohe_linear	kendall_tau	0.112028	216	none	ohe	linear	ohe->linear (Sup.)
none_ohe_linear	kendall_tau	0.115905	216	none	ohe	linear	ohe->linear (Sup.)
none_ohe_linear	spearman	0.22245	216	none	ohe	linear	ohe->linear (Sup.)
none_ohe_linear	spearman	0.232332	216	none	ohe	linear	ohe->linear (Sup.)
none_ohe_linear	spearman	0.163661	216	none	ohe	linear	ohe->linear (Sup.)
none_ohe_linear	spearman	0.166748	216	none	ohe	linear	ohe->linear (Sup.)
none_ohe_linear	spearman	0.171678	216	none	ohe	linear	ohe->linear (Sup.)
none_ohe_linear	top10_in_plate	0	216	none	ohe	linear	ohe->linear (Sup.)
none_ohe_linear	top10_in_plate	0	216	none	ohe	linear	ohe->linear (Sup.)
none_ohe_linear	top10_in_plate	0	216	none	ohe	linear	ohe->linear (Sup.)
none_ohe_linear	top10_in_plate	0	216	none	ohe	linear	ohe->linear (Sup.)
none_ohe_linear	top10_in_plate	0.6	216	none	ohe	linear	ohe->linear (Sup.)
none_ohe_linear	kendall_tau	0.127814	240	none	ohe	linear	ohe->linear (Sup.)
none_ohe_linear	kendall_tau	0.154462	240	none	ohe	linear	ohe->linear (Sup.)
none_ohe_linear	kendall_tau	0.117671	240	none	ohe	linear	ohe->linear (Sup.)
none_ohe_linear	kendall_tau	0.118784	240	none	ohe	linear	ohe->linear (Sup.)
none_ohe_linear	kendall_tau	0.108727	240	none	ohe	linear	ohe->linear (Sup.)
none_ohe_linear	spearman	0.189384	240	none	ohe	linear	ohe->linear (Sup.)
none_ohe_linear	spearman	0.22798	240	none	ohe	linear	ohe->linear (Sup.)
none_ohe_linear	spearman	0.17475	240	none	ohe	linear	ohe->linear (Sup.)
none_ohe_linear	spearman	0.176356	240	none	ohe	linear	ohe->linear (Sup.)
none_ohe_linear	spearman	0.161906	240	none	ohe	linear	ohe->linear (Sup.)
none_ohe_linear	top10_in_plate	0	240	none	ohe	linear	ohe->linear (Sup.)
none_ohe_linear	top10_in_plate	0	240	none	ohe	linear	ohe->linear (Sup.)
none_ohe_linear	top10_in_plate	0	240	none	ohe	linear	ohe->linear (Sup.)
none_ohe_linear	top10_in_plate	0	240	none	ohe	linear	ohe->linear (Sup.)
none_ohe_linear	top10_in_plate	0.5	240	none	ohe	linear	ohe->linear (Sup.)
none_ohe_linear	kendall_tau	0.139378	288	none	ohe	linear	ohe->linear (Sup.)
none_ohe_linear	kendall_tau	0.14746	288	none	ohe	linear	ohe->linear (Sup.)
none_ohe_linear	kendall_tau	0.112328	288	none	ohe	linear	ohe->linear (Sup.)
none_ohe_linear	kendall_tau	0.130496	288	none	ohe	linear	ohe->linear (Sup.)
none_ohe_linear	kendall_tau	0.106737	288	none	ohe	linear	ohe->linear (Sup.)
none_ohe_linear	spearman	0.205313	288	none	ohe	linear	ohe->linear (Sup.)
none_ohe_linear	spearman	0.217933	288	none	ohe	linear	ohe->linear (Sup.)
none_ohe_linear	spearman	0.166998	288	none	ohe	linear	ohe->linear (Sup.)
none_ohe_linear	spearman	0.193197	288	none	ohe	linear	ohe->linear (Sup.)
none_ohe_linear	spearman	0.158849	288	none	ohe	linear	ohe->linear (Sup.)
none_ohe_linear	top10_in_plate	0.1	288	none	ohe	linear	ohe->linear (Sup.)
none_ohe_linear	top10_in_plate	0	288	none	ohe	linear	ohe->linear (Sup.)
none_ohe_linear	top10_in_plate	0	288	none	ohe	linear	ohe->linear (Sup.)
none_ohe_linear	top10_in_plate	0	288	none	ohe	linear	ohe->linear (Sup.)
none_ohe_linear	top10_in_plate	0.5	288	none	ohe	linear	ohe->linear (Sup.)
none_ohe_linear	kendall_tau	0.154354	384	none	ohe	linear	ohe->linear (Sup.)
none_ohe_linear	kendall_tau	0.159044	384	none	ohe	linear	ohe->linear (Sup.)
none_ohe_linear	kendall_tau	0.141808	384	none	ohe	linear	ohe->linear (Sup.)
none_ohe_linear	kendall_tau	0.138788	384	none	ohe	linear	ohe->linear (Sup.)
none_ohe_linear	kendall_tau	0.126932	384	none	ohe	linear	ohe->linear (Sup.)
none_ohe_linear	spearman	0.226454	384	none	ohe	linear	ohe->linear (Sup.)
none_ohe_linear	spearman	0.234117	384	none	ohe	linear	ohe->linear (Sup.)
none_ohe_linear	spearman	0.209662	384	none	ohe	linear	ohe->linear (Sup.)
none_ohe_linear	spearman	0.204699	384	none	ohe	linear	ohe->linear (Sup.)
none_ohe_linear	spearman	0.188078	384	none	ohe	linear	ohe->linear (Sup.)
none_ohe_linear	top10_in_plate	0.1	384	none	ohe	linear	ohe->linear (Sup.)
none_ohe_linear	top10_in_plate	0	384	none	ohe	linear	ohe->linear (Sup.)
none_ohe_linear	top10_in_plate	0.2	384	none	ohe	linear	ohe->linear (Sup.)
none_ohe_linear	top10_in_plate	0.3	384	none	ohe	linear	ohe->linear (Sup.)
none_ohe_linear	top10_in_plate	0.7	384	none	ohe	linear	ohe->linear (Sup.)
none_ohe_linear	kendall_tau	0.170267	480	none	ohe	linear	ohe->linear (Sup.)
none_ohe_linear	kendall_tau	0.158335	480	none	ohe	linear	ohe->linear (Sup.)
none_ohe_linear	kendall_tau	0.152652	480	none	ohe	linear	ohe->linear (Sup.)
none_ohe_linear	kendall_tau	0.139133	480	none	ohe	linear	ohe->linear (Sup.)
none_ohe_linear	kendall_tau	0.141881	480	none	ohe	linear	ohe->linear (Sup.)
none_ohe_linear	spearman	0.24895	480	none	ohe	linear	ohe->linear (Sup.)
none_ohe_linear	spearman	0.233312	480	none	ohe	linear	ohe->linear (Sup.)
none_ohe_linear	spearman	0.224633	480	none	ohe	linear	ohe->linear (Sup.)
none_ohe_linear	spearman	0.205153	480	none	ohe	linear	ohe->linear (Sup.)
none_ohe_linear	spearman	0.209809	480	none	ohe	linear	ohe->linear (Sup.)
none_ohe_linear	top10_in_plate	0	480	none	ohe	linear	ohe->linear (Sup.)
none_ohe_linear	top10_in_plate	0	480	none	ohe	linear	ohe->linear (Sup.)
none_ohe_linear	top10_in_plate	0.1	480	none	ohe	linear	ohe->linear (Sup.)
none_ohe_linear	top10_in_plate	0.3	480	none	ohe	linear	ohe->linear (Sup.)
none_ohe_linear	top10_in_plate	0.4	480	none	ohe	linear	ohe->linear (Sup.)
none_ohe_linear	kendall_tau	0.162832	576	none	ohe	linear	ohe->linear (Sup.)
none_ohe_linear	kendall_tau	0.153679	576	none	ohe	linear	ohe->linear (Sup.)
none_ohe_linear	kendall_tau	0.162718	576	none	ohe	linear	ohe->linear (Sup.)
none_ohe_linear	kendall_tau	0.14206	576	none	ohe	linear	ohe->linear (Sup.)
none_ohe_linear	kendall_tau	0.147227	576	none	ohe	linear	ohe->linear (Sup.)
none_ohe_linear	spearman	0.238759	576	none	ohe	linear	ohe->linear (Sup.)
none_ohe_linear	spearman	0.226653	576	none	ohe	linear	ohe->linear (Sup.)
none_ohe_linear	spearman	0.238853	576	none	ohe	linear	ohe->linear (Sup.)
none_ohe_linear	spearman	0.209304	576	none	ohe	linear	ohe->linear (Sup.)
none_ohe_linear	spearman	0.217252	576	none	ohe	linear	ohe->linear (Sup.)
none_ohe_linear	top10_in_plate	0	576	none	ohe	linear	ohe->linear (Sup.)
none_ohe_linear	top10_in_plate	0	576	none	ohe	linear	ohe->linear (Sup.)
none_ohe_linear	top10_in_plate	0	576	none	ohe	linear	ohe->linear (Sup.)
none_ohe_linear	top10_in_plate	0.1	576	none	ohe	linear	ohe->linear (Sup.)
none_ohe_linear	top10_in_plate	0.4	576	none	ohe	linear	ohe->linear (Sup.)
none_ohe_linear	kendall_tau	0.179538	2400	none	ohe	linear	ohe->linear (Sup.)
none_ohe_linear	kendall_tau	0.178134	2400	none	ohe	linear	ohe->linear (Sup.)
none_ohe_linear	kendall_tau	0.178302	2400	none	ohe	linear	ohe->linear (Sup.)
none_ohe_linear	kendall_tau	0.18157	2400	none	ohe	linear	ohe->linear (Sup.)
none_ohe_linear	kendall_tau	0.182865	2400	none	ohe	linear	ohe->linear (Sup.)
none_ohe_linear	spearman	0.261864	2400	none	ohe	linear	ohe->linear (Sup.)
none_ohe_linear	spearman	0.259828	2400	none	ohe	linear	ohe->linear (Sup.)
none_ohe_linear	spearman	0.260238	2400	none	ohe	linear	ohe->linear (Sup.)
none_ohe_linear	spearman	0.264338	2400	none	ohe	linear	ohe->linear (Sup.)
none_ohe_linear	spearman	0.267151	2400	none	ohe	linear	ohe->linear (Sup.)
none_ohe_linear	top10_in_plate	0	2400	none	ohe	linear	ohe->linear (Sup.)
none_ohe_linear	top10_in_plate	0	2400	none	ohe	linear	ohe->linear (Sup.)
none_ohe_linear	top10_in_plate	0.1	2400	none	ohe	linear	ohe->linear (Sup.)
none_ohe_linear	top10_in_plate	0.2	2400	none	ohe	linear	ohe->linear (Sup.)
none_ohe_linear	top10_in_plate	0	2400	none	ohe	linear	ohe->linear (Sup.)
none_ohe_linear	kendall_tau	0.0665683	48	none	ohe	linear	ohe->linear (Sup.)
none_ohe_linear	kendall_tau	0.054871	48	none	ohe	linear	ohe->linear (Sup.)
none_ohe_linear	kendall_tau	0.0805224	48	none	ohe	linear	ohe->linear (Sup.)
none_ohe_linear	kendall_tau	0.0911457	48	none	ohe	linear	ohe->linear (Sup.)
none_ohe_linear	kendall_tau	0.089824	48	none	ohe	linear	ohe->linear (Sup.)
none_ohe_linear	spearman	0.0989816	48	none	ohe	linear	ohe->linear (Sup.)
none_ohe_linear	spearman	0.0819111	48	none	ohe	linear	ohe->linear (Sup.)
none_ohe_linear	spearman	0.120803	48	none	ohe	linear	ohe->linear (Sup.)
none_ohe_linear	spearman	0.134499	48	none	ohe	linear	ohe->linear (Sup.)
none_ohe_linear	spearman	0.133649	48	none	ohe	linear	ohe->linear (Sup.)
none_ohe_linear	top10_in_plate	0.3	48	none	ohe	linear	ohe->linear (Sup.)
none_ohe_linear	top10_in_plate	0	48	none	ohe	linear	ohe->linear (Sup.)
none_ohe_linear	top10_in_plate	0	48	none	ohe	linear	ohe->linear (Sup.)
none_ohe_linear	top10_in_plate	0	48	none	ohe	linear	ohe->linear (Sup.)
none_ohe_linear	top10_in_plate	0	48	none	ohe	linear	ohe->linear (Sup.)
none_ohe_linear	kendall_tau	0.0788503	72	none	ohe	linear	ohe->linear (Sup.)
none_ohe_linear	kendall_tau	0.0836526	72	none	ohe	linear	ohe->linear (Sup.)
none_ohe_linear	kendall_tau	0.0673215	72	none	ohe	linear	ohe->linear (Sup.)
none_ohe_linear	kendall_tau	0.0593567	72	none	ohe	linear	ohe->linear (Sup.)
none_ohe_linear	kendall_tau	0.10095	72	none	ohe	linear	ohe->linear (Sup.)
none_ohe_linear	spearman	0.117471	72	none	ohe	linear	ohe->linear (Sup.)
none_ohe_linear	spearman	0.124456	72	none	ohe	linear	ohe->linear (Sup.)
none_ohe_linear	spearman	0.101103	72	none	ohe	linear	ohe->linear (Sup.)
none_ohe_linear	spearman	0.08866	72	none	ohe	linear	ohe->linear (Sup.)
none_ohe_linear	spearman	0.150357	72	none	ohe	linear	ohe->linear (Sup.)
none_ohe_linear	top10_in_plate	0.1	72	none	ohe	linear	ohe->linear (Sup.)
none_ohe_linear	top10_in_plate	0	72	none	ohe	linear	ohe->linear (Sup.)
none_ohe_linear	top10_in_plate	0	72	none	ohe	linear	ohe->linear (Sup.)
none_ohe_linear	top10_in_plate	0	72	none	ohe	linear	ohe->linear (Sup.)
none_ohe_linear	top10_in_plate	0	72	none	ohe	linear	ohe->linear (Sup.)
none_ohe_linear	kendall_tau	0.0761527	96	none	ohe	linear	ohe->linear (Sup.)
none_ohe_linear	kendall_tau	0.0995872	96	none	ohe	linear	ohe->linear (Sup.)
none_ohe_linear	kendall_tau	0.103513	96	none	ohe	linear	ohe->linear (Sup.)
none_ohe_linear	kendall_tau	0.0531641	96	none	ohe	linear	ohe->linear (Sup.)
none_ohe_linear	kendall_tau	0.111626	96	none	ohe	linear	ohe->linear (Sup.)
none_ohe_linear	spearman	0.113315	96	none	ohe	linear	ohe->linear (Sup.)
none_ohe_linear	spearman	0.148492	96	none	ohe	linear	ohe->linear (Sup.)
none_ohe_linear	spearman	0.154691	96	none	ohe	linear	ohe->linear (Sup.)
none_ohe_linear	spearman	0.0795217	96	none	ohe	linear	ohe->linear (Sup.)
none_ohe_linear	spearman	0.166133	96	none	ohe	linear	ohe->linear (Sup.)
none_ohe_linear	top10_in_plate	0.3	96	none	ohe	linear	ohe->linear (Sup.)
none_ohe_linear	top10_in_plate	0	96	none	ohe	linear	ohe->linear (Sup.)
none_ohe_linear	top10_in_plate	0	96	none	ohe	linear	ohe->linear (Sup.)
none_ohe_linear	top10_in_plate	0	96	none	ohe	linear	ohe->linear (Sup.)
none_ohe_linear	top10_in_plate	0	96	none	ohe	linear	ohe->linear (Sup.)
none_ohe_linear	kendall_tau	0.0732129	120	none	ohe	linear	ohe->linear (Sup.)
none_ohe_linear	kendall_tau	0.120792	120	none	ohe	linear	ohe->linear (Sup.)
none_ohe_linear	kendall_tau	0.108474	120	none	ohe	linear	ohe->linear (Sup.)
none_ohe_linear	kendall_tau	0.0586562	120	none	ohe	linear	ohe->linear (Sup.)
none_ohe_linear	kendall_tau	0.120864	120	none	ohe	linear	ohe->linear (Sup.)
none_ohe_linear	spearman	0.10895	120	none	ohe	linear	ohe->linear (Sup.)
none_ohe_linear	spearman	0.179372	120	none	ohe	linear	ohe->linear (Sup.)
none_ohe_linear	spearman	0.161962	120	none	ohe	linear	ohe->linear (Sup.)
none_ohe_linear	spearman	0.0877297	120	none	ohe	linear	ohe->linear (Sup.)
none_ohe_linear	spearman	0.179817	120	none	ohe	linear	ohe->linear (Sup.)
none_ohe_linear	top10_in_plate	0.4	120	none	ohe	linear	ohe->linear (Sup.)
none_ohe_linear	top10_in_plate	0	120	none	ohe	linear	ohe->linear (Sup.)
none_ohe_linear	top10_in_plate	0	120	none	ohe	linear	ohe->linear (Sup.)
none_ohe_linear	top10_in_plate	0	120	none	ohe	linear	ohe->linear (Sup.)
none_ohe_linear	top10_in_plate	0	120	none	ohe	linear	ohe->linear (Sup.)
none_ohe_linear	kendall_tau	0.0941041	144	none	ohe	linear	ohe->linear (Sup.)
none_ohe_linear	kendall_tau	0.106146	144	none	ohe	linear	ohe->linear (Sup.)
none_ohe_linear	kendall_tau	0.108027	144	none	ohe	linear	ohe->linear (Sup.)
none_ohe_linear	kendall_tau	0.0830251	144	none	ohe	linear	ohe->linear (Sup.)
none_ohe_linear	kendall_tau	0.130579	144	none	ohe	linear	ohe->linear (Sup.)
none_ohe_linear	spearman	0.13973	144	none	ohe	linear	ohe->linear (Sup.)
none_ohe_linear	spearman	0.158146	144	none	ohe	linear	ohe->linear (Sup.)
none_ohe_linear	spearman	0.161516	144	none	ohe	linear	ohe->linear (Sup.)
none_ohe_linear	spearman	0.123895	144	none	ohe	linear	ohe->linear (Sup.)
none_ohe_linear	spearman	0.193194	144	none	ohe	linear	ohe->linear (Sup.)
none_ohe_linear	top10_in_plate	0.4	144	none	ohe	linear	ohe->linear (Sup.)
none_ohe_linear	top10_in_plate	0	144	none	ohe	linear	ohe->linear (Sup.)
none_ohe_linear	top10_in_plate	0	144	none	ohe	linear	ohe->linear (Sup.)
none_ohe_linear	top10_in_plate	0	144	none	ohe	linear	ohe->linear (Sup.)
none_ohe_linear	top10_in_plate	0	144	none	ohe	linear	ohe->linear (Sup.)
none_ohe_linear	kendall_tau	0.100369	168	none	ohe	linear	ohe->linear (Sup.)
none_ohe_linear	kendall_tau	0.118144	168	none	ohe	linear	ohe->linear (Sup.)
none_ohe_linear	kendall_tau	0.120846	168	none	ohe	linear	ohe->linear (Sup.)
none_ohe_linear	kendall_tau	0.0813824	168	none	ohe	linear	ohe->linear (Sup.)
none_ohe_linear	kendall_tau	0.134994	168	none	ohe	linear	ohe->linear (Sup.)
none_ohe_linear	spearman	0.148635	168	none	ohe	linear	ohe->linear (Sup.)
none_ohe_linear	spearman	0.175621	168	none	ohe	linear	ohe->linear (Sup.)
none_ohe_linear	spearman	0.179515	168	none	ohe	linear	ohe->linear (Sup.)
none_ohe_linear	spearman	0.120797	168	none	ohe	linear	ohe->linear (Sup.)
none_ohe_linear	spearman	0.19968	168	none	ohe	linear	ohe->linear (Sup.)
none_ohe_linear	top10_in_plate	0.3	168	none	ohe	linear	ohe->linear (Sup.)
none_ohe_linear	top10_in_plate	0	168	none	ohe	linear	ohe->linear (Sup.)
none_ohe_linear	top10_in_plate	0	168	none	ohe	linear	ohe->linear (Sup.)
none_ohe_linear	top10_in_plate	0.1	168	none	ohe	linear	ohe->linear (Sup.)
none_ohe_linear	top10_in_plate	0	168	none	ohe	linear	ohe->linear (Sup.)
none_ohe_linear	kendall_tau	0.110153	192	none	ohe	linear	ohe->linear (Sup.)
none_ohe_linear	kendall_tau	0.124891	192	none	ohe	linear	ohe->linear (Sup.)
none_ohe_linear	kendall_tau	0.12685	192	none	ohe	linear	ohe->linear (Sup.)
none_ohe_linear	kendall_tau	0.116168	192	none	ohe	linear	ohe->linear (Sup.)
none_ohe_linear	kendall_tau	0.135753	192	none	ohe	linear	ohe->linear (Sup.)
none_ohe_linear	spearman	0.162675	192	none	ohe	linear	ohe->linear (Sup.)
none_ohe_linear	spearman	0.185551	192	none	ohe	linear	ohe->linear (Sup.)
none_ohe_linear	spearman	0.187952	192	none	ohe	linear	ohe->linear (Sup.)
none_ohe_linear	spearman	0.171971	192	none	ohe	linear	ohe->linear (Sup.)
none_ohe_linear	spearman	0.20051	192	none	ohe	linear	ohe->linear (Sup.)
none_ohe_linear	top10_in_plate	0.3	192	none	ohe	linear	ohe->linear (Sup.)
none_ohe_linear	top10_in_plate	0	192	none	ohe	linear	ohe->linear (Sup.)
none_ohe_linear	top10_in_plate	0	192	none	ohe	linear	ohe->linear (Sup.)
none_ohe_linear	top10_in_plate	0.1	192	none	ohe	linear	ohe->linear (Sup.)
none_ohe_linear	top10_in_plate	0	192	none	ohe	linear	ohe->linear (Sup.)
none_ohe_linear	kendall_tau	0.117959	216	none	ohe	linear	ohe->linear (Sup.)
none_ohe_linear	kendall_tau	0.144754	216	none	ohe	linear	ohe->linear (Sup.)
none_ohe_linear	kendall_tau	0.130049	216	none	ohe	linear	ohe->linear (Sup.)
none_ohe_linear	kendall_tau	0.132431	216	none	ohe	linear	ohe->linear (Sup.)
none_ohe_linear	kendall_tau	0.138087	216	none	ohe	linear	ohe->linear (Sup.)
none_ohe_linear	spearman	0.17438	216	none	ohe	linear	ohe->linear (Sup.)
none_ohe_linear	spearman	0.213544	216	none	ohe	linear	ohe->linear (Sup.)
none_ohe_linear	spearman	0.192587	216	none	ohe	linear	ohe->linear (Sup.)
none_ohe_linear	spearman	0.195814	216	none	ohe	linear	ohe->linear (Sup.)
none_ohe_linear	spearman	0.203449	216	none	ohe	linear	ohe->linear (Sup.)
none_ohe_linear	top10_in_plate	0.3	216	none	ohe	linear	ohe->linear (Sup.)
none_ohe_linear	top10_in_plate	0	216	none	ohe	linear	ohe->linear (Sup.)
none_ohe_linear	top10_in_plate	0	216	none	ohe	linear	ohe->linear (Sup.)
none_ohe_linear	top10_in_plate	0	216	none	ohe	linear	ohe->linear (Sup.)
none_ohe_linear	top10_in_plate	0	216	none	ohe	linear	ohe->linear (Sup.)
none_ohe_linear	kendall_tau	0.118596	240	none	ohe	linear	ohe->linear (Sup.)
none_ohe_linear	kendall_tau	0.143257	240	none	ohe	linear	ohe->linear (Sup.)
none_ohe_linear	kendall_tau	0.134032	240	none	ohe	linear	ohe->linear (Sup.)
none_ohe_linear	kendall_tau	0.130767	240	none	ohe	linear	ohe->linear (Sup.)
none_ohe_linear	kendall_tau	0.140358	240	none	ohe	linear	ohe->linear (Sup.)
none_ohe_linear	spearman	0.175371	240	none	ohe	linear	ohe->linear (Sup.)
none_ohe_linear	spearman	0.211717	240	none	ohe	linear	ohe->linear (Sup.)
none_ohe_linear	spearman	0.198393	240	none	ohe	linear	ohe->linear (Sup.)
none_ohe_linear	spearman	0.193483	240	none	ohe	linear	ohe->linear (Sup.)
none_ohe_linear	spearman	0.206869	240	none	ohe	linear	ohe->linear (Sup.)
none_ohe_linear	top10_in_plate	0.3	240	none	ohe	linear	ohe->linear (Sup.)
none_ohe_linear	top10_in_plate	0	240	none	ohe	linear	ohe->linear (Sup.)
none_ohe_linear	top10_in_plate	0	240	none	ohe	linear	ohe->linear (Sup.)
none_ohe_linear	top10_in_plate	0	240	none	ohe	linear	ohe->linear (Sup.)
none_ohe_linear	top10_in_plate	0	240	none	ohe	linear	ohe->linear (Sup.)
none_ohe_linear	kendall_tau	0.136517	288	none	ohe	linear	ohe->linear (Sup.)
none_ohe_linear	kendall_tau	0.154814	288	none	ohe	linear	ohe->linear (Sup.)
none_ohe_linear	kendall_tau	0.138375	288	none	ohe	linear	ohe->linear (Sup.)
none_ohe_linear	kendall_tau	0.136681	288	none	ohe	linear	ohe->linear (Sup.)
none_ohe_linear	kendall_tau	0.138528	288	none	ohe	linear	ohe->linear (Sup.)
none_ohe_linear	spearman	0.201057	288	none	ohe	linear	ohe->linear (Sup.)
none_ohe_linear	spearman	0.227864	288	none	ohe	linear	ohe->linear (Sup.)
none_ohe_linear	spearman	0.204815	288	none	ohe	linear	ohe->linear (Sup.)
none_ohe_linear	spearman	0.202702	288	none	ohe	linear	ohe->linear (Sup.)
none_ohe_linear	spearman	0.203963	288	none	ohe	linear	ohe->linear (Sup.)
none_ohe_linear	top10_in_plate	0	288	none	ohe	linear	ohe->linear (Sup.)
none_ohe_linear	top10_in_plate	0	288	none	ohe	linear	ohe->linear (Sup.)
none_ohe_linear	top10_in_plate	0	288	none	ohe	linear	ohe->linear (Sup.)
none_ohe_linear	top10_in_plate	0	288	none	ohe	linear	ohe->linear (Sup.)
none_ohe_linear	top10_in_plate	0	288	none	ohe	linear	ohe->linear (Sup.)
none_ohe_linear	kendall_tau	0.144701	384	none	ohe	linear	ohe->linear (Sup.)
none_ohe_linear	kendall_tau	0.161655	384	none	ohe	linear	ohe->linear (Sup.)
none_ohe_linear	kendall_tau	0.149428	384	none	ohe	linear	ohe->linear (Sup.)
none_ohe_linear	kendall_tau	0.13942	384	none	ohe	linear	ohe->linear (Sup.)
none_ohe_linear	kendall_tau	0.149064	384	none	ohe	linear	ohe->linear (Sup.)
none_ohe_linear	spearman	0.212524	384	none	ohe	linear	ohe->linear (Sup.)
none_ohe_linear	spearman	0.23766	384	none	ohe	linear	ohe->linear (Sup.)
none_ohe_linear	spearman	0.221277	384	none	ohe	linear	ohe->linear (Sup.)
none_ohe_linear	spearman	0.206497	384	none	ohe	linear	ohe->linear (Sup.)
none_ohe_linear	spearman	0.219207	384	none	ohe	linear	ohe->linear (Sup.)
none_ohe_linear	top10_in_plate	0.3	384	none	ohe	linear	ohe->linear (Sup.)
none_ohe_linear	top10_in_plate	0	384	none	ohe	linear	ohe->linear (Sup.)
none_ohe_linear	top10_in_plate	0	384	none	ohe	linear	ohe->linear (Sup.)
none_ohe_linear	top10_in_plate	0	384	none	ohe	linear	ohe->linear (Sup.)
none_ohe_linear	top10_in_plate	0	384	none	ohe	linear	ohe->linear (Sup.)
none_ohe_linear	kendall_tau	0.158913	480	none	ohe	linear	ohe->linear (Sup.)
none_ohe_linear	kendall_tau	0.163481	480	none	ohe	linear	ohe->linear (Sup.)
none_ohe_linear	kendall_tau	0.160134	480	none	ohe	linear	ohe->linear (Sup.)
none_ohe_linear	kendall_tau	0.14911	480	none	ohe	linear	ohe->linear (Sup.)
none_ohe_linear	kendall_tau	0.161469	480	none	ohe	linear	ohe->linear (Sup.)
none_ohe_linear	spearman	0.232519	480	none	ohe	linear	ohe->linear (Sup.)
none_ohe_linear	spearman	0.240072	480	none	ohe	linear	ohe->linear (Sup.)
none_ohe_linear	spearman	0.236108	480	none	ohe	linear	ohe->linear (Sup.)
none_ohe_linear	spearman	0.220133	480	none	ohe	linear	ohe->linear (Sup.)
none_ohe_linear	spearman	0.236296	480	none	ohe	linear	ohe->linear (Sup.)
none_ohe_linear	top10_in_plate	0.3	480	none	ohe	linear	ohe->linear (Sup.)
none_ohe_linear	top10_in_plate	0	480	none	ohe	linear	ohe->linear (Sup.)
none_ohe_linear	top10_in_plate	0	480	none	ohe	linear	ohe->linear (Sup.)
none_ohe_linear	top10_in_plate	0	480	none	ohe	linear	ohe->linear (Sup.)
none_ohe_linear	top10_in_plate	0	480	none	ohe	linear	ohe->linear (Sup.)
none_ohe_linear	kendall_tau	0.159434	576	none	ohe	linear	ohe->linear (Sup.)
none_ohe_linear	kendall_tau	0.165084	576	none	ohe	linear	ohe->linear (Sup.)
none_ohe_linear	kendall_tau	0.161828	576	none	ohe	linear	ohe->linear (Sup.)
none_ohe_linear	kendall_tau	0.160517	576	none	ohe	linear	ohe->linear (Sup.)
none_ohe_linear	kendall_tau	0.164441	576	none	ohe	linear	ohe->linear (Sup.)
none_ohe_linear	spearman	0.233174	576	none	ohe	linear	ohe->linear (Sup.)
none_ohe_linear	spearman	0.242482	576	none	ohe	linear	ohe->linear (Sup.)
none_ohe_linear	spearman	0.238484	576	none	ohe	linear	ohe->linear (Sup.)
none_ohe_linear	spearman	0.23577	576	none	ohe	linear	ohe->linear (Sup.)
none_ohe_linear	spearman	0.240223	576	none	ohe	linear	ohe->linear (Sup.)
none_ohe_linear	top10_in_plate	0	576	none	ohe	linear	ohe->linear (Sup.)
none_ohe_linear	top10_in_plate	0	576	none	ohe	linear	ohe->linear (Sup.)
none_ohe_linear	top10_in_plate	0	576	none	ohe	linear	ohe->linear (Sup.)
none_ohe_linear	top10_in_plate	0	576	none	ohe	linear	ohe->linear (Sup.)
none_ohe_linear	top10_in_plate	0	576	none	ohe	linear	ohe->linear (Sup.)
none_ohe_linear	kendall_tau	0.178091	2400	none	ohe	linear	ohe->linear (Sup.)
none_ohe_linear	kendall_tau	0.180243	2400	none	ohe	linear	ohe->linear (Sup.)
none_ohe_linear	kendall_tau	0.188611	2400	none	ohe	linear	ohe->linear (Sup.)
none_ohe_linear	kendall_tau	0.1672	2400	none	ohe	linear	ohe->linear (Sup.)
none_ohe_linear	kendall_tau	0.179503	2400	none	ohe	linear	ohe->linear (Sup.)
none_ohe_linear	spearman	0.259208	2400	none	ohe	linear	ohe->linear (Sup.)
none_ohe_linear	spearman	0.263054	2400	none	ohe	linear	ohe->linear (Sup.)
none_ohe_linear	spearman	0.274586	2400	none	ohe	linear	ohe->linear (Sup.)
none_ohe_linear	spearman	0.244291	2400	none	ohe	linear	ohe->linear (Sup.)
none_ohe_linear	spearman	0.260853	2400	none	ohe	linear	ohe->linear (Sup.)
none_ohe_linear	top10_in_plate	0	2400	none	ohe	linear	ohe->linear (Sup.)
none_ohe_linear	top10_in_plate	0	2400	none	ohe	linear	ohe->linear (Sup.)
none_ohe_linear	top10_in_plate	0	2400	none	ohe	linear	ohe->linear (Sup.)
none_ohe_linear	top10_in_plate	0	2400	none	ohe	linear	ohe->linear (Sup.)
none_ohe_linear	top10_in_plate	0	2400	none	ohe	linear	ohe->linear (Sup.)
none_ohe_linear	kendall_tau	0.123759	48	none	ohe	linear	ohe->linear (Sup.)
none_ohe_linear	kendall_tau	0.0494712	48	none	ohe	linear	ohe->linear (Sup.)
none_ohe_linear	kendall_tau	0.0757492	48	none	ohe	linear	ohe->linear (Sup.)
none_ohe_linear	kendall_tau	0.0634183	48	none	ohe	linear	ohe->linear (Sup.)
none_ohe_linear	kendall_tau	0.0255564	48	none	ohe	linear	ohe->linear (Sup.)
none_ohe_linear	spearman	0.183348	48	none	ohe	linear	ohe->linear (Sup.)
none_ohe_linear	spearman	0.0736479	48	none	ohe	linear	ohe->linear (Sup.)
none_ohe_linear	spearman	0.113166	48	none	ohe	linear	ohe->linear (Sup.)
none_ohe_linear	spearman	0.0953173	48	none	ohe	linear	ohe->linear (Sup.)
none_ohe_linear	spearman	0.0381228	48	none	ohe	linear	ohe->linear (Sup.)
none_ohe_linear	top10_in_plate	0	48	none	ohe	linear	ohe->linear (Sup.)
none_ohe_linear	top10_in_plate	0	48	none	ohe	linear	ohe->linear (Sup.)
none_ohe_linear	top10_in_plate	0	48	none	ohe	linear	ohe->linear (Sup.)
none_ohe_linear	top10_in_plate	0	48	none	ohe	linear	ohe->linear (Sup.)
none_ohe_linear	top10_in_plate	0	48	none	ohe	linear	ohe->linear (Sup.)
none_ohe_linear	kendall_tau	0.131392	72	none	ohe	linear	ohe->linear (Sup.)
none_ohe_linear	kendall_tau	0.0805876	72	none	ohe	linear	ohe->linear (Sup.)
none_ohe_linear	kendall_tau	0.0734357	72	none	ohe	linear	ohe->linear (Sup.)
none_ohe_linear	kendall_tau	0.0589883	72	none	ohe	linear	ohe->linear (Sup.)
none_ohe_linear	kendall_tau	0.112245	72	none	ohe	linear	ohe->linear (Sup.)
none_ohe_linear	spearman	0.194525	72	none	ohe	linear	ohe->linear (Sup.)
none_ohe_linear	spearman	0.119251	72	none	ohe	linear	ohe->linear (Sup.)
none_ohe_linear	spearman	0.109506	72	none	ohe	linear	ohe->linear (Sup.)
none_ohe_linear	spearman	0.0885137	72	none	ohe	linear	ohe->linear (Sup.)
none_ohe_linear	spearman	0.166525	72	none	ohe	linear	ohe->linear (Sup.)
none_ohe_linear	top10_in_plate	0	72	none	ohe	linear	ohe->linear (Sup.)
none_ohe_linear	top10_in_plate	0	72	none	ohe	linear	ohe->linear (Sup.)
none_ohe_linear	top10_in_plate	0	72	none	ohe	linear	ohe->linear (Sup.)
none_ohe_linear	top10_in_plate	0	72	none	ohe	linear	ohe->linear (Sup.)
none_ohe_linear	top10_in_plate	0	72	none	ohe	linear	ohe->linear (Sup.)
none_ohe_linear	kendall_tau	0.125826	96	none	ohe	linear	ohe->linear (Sup.)
none_ohe_linear	kendall_tau	0.0903017	96	none	ohe	linear	ohe->linear (Sup.)
none_ohe_linear	kendall_tau	0.0727224	96	none	ohe	linear	ohe->linear (Sup.)
none_ohe_linear	kendall_tau	0.0829458	96	none	ohe	linear	ohe->linear (Sup.)
none_ohe_linear	kendall_tau	0.102797	96	none	ohe	linear	ohe->linear (Sup.)
none_ohe_linear	spearman	0.185758	96	none	ohe	linear	ohe->linear (Sup.)
none_ohe_linear	spearman	0.134215	96	none	ohe	linear	ohe->linear (Sup.)
none_ohe_linear	spearman	0.108907	96	none	ohe	linear	ohe->linear (Sup.)
none_ohe_linear	spearman	0.123939	96	none	ohe	linear	ohe->linear (Sup.)
none_ohe_linear	spearman	0.153536	96	none	ohe	linear	ohe->linear (Sup.)
none_ohe_linear	top10_in_plate	0	96	none	ohe	linear	ohe->linear (Sup.)
none_ohe_linear	top10_in_plate	0	96	none	ohe	linear	ohe->linear (Sup.)
none_ohe_linear	top10_in_plate	0	96	none	ohe	linear	ohe->linear (Sup.)
none_ohe_linear	top10_in_plate	0	96	none	ohe	linear	ohe->linear (Sup.)
none_ohe_linear	top10_in_plate	0	96	none	ohe	linear	ohe->linear (Sup.)
none_ohe_linear	kendall_tau	0.134647	120	none	ohe	linear	ohe->linear (Sup.)
none_ohe_linear	kendall_tau	0.0747443	120	none	ohe	linear	ohe->linear (Sup.)
none_ohe_linear	kendall_tau	0.0904438	120	none	ohe	linear	ohe->linear (Sup.)
none_ohe_linear	kendall_tau	0.0803581	120	none	ohe	linear	ohe->linear (Sup.)
none_ohe_linear	kendall_tau	0.124073	120	none	ohe	linear	ohe->linear (Sup.)
none_ohe_linear	spearman	0.199026	120	none	ohe	linear	ohe->linear (Sup.)
none_ohe_linear	spearman	0.111159	120	none	ohe	linear	ohe->linear (Sup.)
none_ohe_linear	spearman	0.135252	120	none	ohe	linear	ohe->linear (Sup.)
none_ohe_linear	spearman	0.12066	120	none	ohe	linear	ohe->linear (Sup.)
none_ohe_linear	spearman	0.183402	120	none	ohe	linear	ohe->linear (Sup.)
none_ohe_linear	top10_in_plate	0	120	none	ohe	linear	ohe->linear (Sup.)
none_ohe_linear	top10_in_plate	0	120	none	ohe	linear	ohe->linear (Sup.)
none_ohe_linear	top10_in_plate	0	120	none	ohe	linear	ohe->linear (Sup.)
none_ohe_linear	top10_in_plate	0	120	none	ohe	linear	ohe->linear (Sup.)
none_ohe_linear	top10_in_plate	0	120	none	ohe	linear	ohe->linear (Sup.)
none_ohe_linear	kendall_tau	0.137666	144	none	ohe	linear	ohe->linear (Sup.)
none_ohe_linear	kendall_tau	0.0729531	144	none	ohe	linear	ohe->linear (Sup.)
none_ohe_linear	kendall_tau	0.10899	144	none	ohe	linear	ohe->linear (Sup.)
none_ohe_linear	kendall_tau	0.0850373	144	none	ohe	linear	ohe->linear (Sup.)
none_ohe_linear	kendall_tau	0.143993	144	none	ohe	linear	ohe->linear (Sup.)
none_ohe_linear	spearman	0.203282	144	none	ohe	linear	ohe->linear (Sup.)
none_ohe_linear	spearman	0.108712	144	none	ohe	linear	ohe->linear (Sup.)
none_ohe_linear	spearman	0.162241	144	none	ohe	linear	ohe->linear (Sup.)
none_ohe_linear	spearman	0.127891	144	none	ohe	linear	ohe->linear (Sup.)
none_ohe_linear	spearman	0.211897	144	none	ohe	linear	ohe->linear (Sup.)
none_ohe_linear	top10_in_plate	0	144	none	ohe	linear	ohe->linear (Sup.)
none_ohe_linear	top10_in_plate	0	144	none	ohe	linear	ohe->linear (Sup.)
none_ohe_linear	top10_in_plate	0	144	none	ohe	linear	ohe->linear (Sup.)
none_ohe_linear	top10_in_plate	0	144	none	ohe	linear	ohe->linear (Sup.)
none_ohe_linear	top10_in_plate	0	144	none	ohe	linear	ohe->linear (Sup.)
none_ohe_linear	kendall_tau	0.145757	168	none	ohe	linear	ohe->linear (Sup.)
none_ohe_linear	kendall_tau	0.0764257	168	none	ohe	linear	ohe->linear (Sup.)
none_ohe_linear	kendall_tau	0.0929102	168	none	ohe	linear	ohe->linear (Sup.)
none_ohe_linear	kendall_tau	0.0956794	168	none	ohe	linear	ohe->linear (Sup.)
none_ohe_linear	kendall_tau	0.142245	168	none	ohe	linear	ohe->linear (Sup.)
none_ohe_linear	spearman	0.214875	168	none	ohe	linear	ohe->linear (Sup.)
none_ohe_linear	spearman	0.114368	168	none	ohe	linear	ohe->linear (Sup.)
none_ohe_linear	spearman	0.138588	168	none	ohe	linear	ohe->linear (Sup.)
none_ohe_linear	spearman	0.143226	168	none	ohe	linear	ohe->linear (Sup.)
none_ohe_linear	spearman	0.209335	168	none	ohe	linear	ohe->linear (Sup.)
none_ohe_linear	top10_in_plate	0	168	none	ohe	linear	ohe->linear (Sup.)
none_ohe_linear	top10_in_plate	0	168	none	ohe	linear	ohe->linear (Sup.)
none_ohe_linear	top10_in_plate	0	168	none	ohe	linear	ohe->linear (Sup.)
none_ohe_linear	top10_in_plate	0	168	none	ohe	linear	ohe->linear (Sup.)
none_ohe_linear	top10_in_plate	0	168	none	ohe	linear	ohe->linear (Sup.)
none_ohe_linear	kendall_tau	0.143961	192	none	ohe	linear	ohe->linear (Sup.)
none_ohe_linear	kendall_tau	0.0880352	192	none	ohe	linear	ohe->linear (Sup.)
none_ohe_linear	kendall_tau	0.0909934	192	none	ohe	linear	ohe->linear (Sup.)
none_ohe_linear	kendall_tau	0.101037	192	none	ohe	linear	ohe->linear (Sup.)
none_ohe_linear	kendall_tau	0.146805	192	none	ohe	linear	ohe->linear (Sup.)
none_ohe_linear	spearman	0.212345	192	none	ohe	linear	ohe->linear (Sup.)
none_ohe_linear	spearman	0.131428	192	none	ohe	linear	ohe->linear (Sup.)
none_ohe_linear	spearman	0.135706	192	none	ohe	linear	ohe->linear (Sup.)
none_ohe_linear	spearman	0.150852	192	none	ohe	linear	ohe->linear (Sup.)
none_ohe_linear	spearman	0.215517	192	none	ohe	linear	ohe->linear (Sup.)
none_ohe_linear	top10_in_plate	0	192	none	ohe	linear	ohe->linear (Sup.)
none_ohe_linear	top10_in_plate	0	192	none	ohe	linear	ohe->linear (Sup.)
none_ohe_linear	top10_in_plate	0	192	none	ohe	linear	ohe->linear (Sup.)
none_ohe_linear	top10_in_plate	0	192	none	ohe	linear	ohe->linear (Sup.)
none_ohe_linear	top10_in_plate	0	192	none	ohe	linear	ohe->linear (Sup.)
none_ohe_linear	kendall_tau	0.141883	216	none	ohe	linear	ohe->linear (Sup.)
none_ohe_linear	kendall_tau	0.0934559	216	none	ohe	linear	ohe->linear (Sup.)
none_ohe_linear	kendall_tau	0.102686	216	none	ohe	linear	ohe->linear (Sup.)
none_ohe_linear	kendall_tau	0.12772	216	none	ohe	linear	ohe->linear (Sup.)
none_ohe_linear	kendall_tau	0.14345	216	none	ohe	linear	ohe->linear (Sup.)
none_ohe_linear	spearman	0.209523	216	none	ohe	linear	ohe->linear (Sup.)
none_ohe_linear	spearman	0.139658	216	none	ohe	linear	ohe->linear (Sup.)
none_ohe_linear	spearman	0.152733	216	none	ohe	linear	ohe->linear (Sup.)
none_ohe_linear	spearman	0.189328	216	none	ohe	linear	ohe->linear (Sup.)
none_ohe_linear	spearman	0.211433	216	none	ohe	linear	ohe->linear (Sup.)
none_ohe_linear	top10_in_plate	0	216	none	ohe	linear	ohe->linear (Sup.)
none_ohe_linear	top10_in_plate	0	216	none	ohe	linear	ohe->linear (Sup.)
none_ohe_linear	top10_in_plate	0	216	none	ohe	linear	ohe->linear (Sup.)
none_ohe_linear	top10_in_plate	0	216	none	ohe	linear	ohe->linear (Sup.)
none_ohe_linear	top10_in_plate	0	216	none	ohe	linear	ohe->linear (Sup.)
none_ohe_linear	kendall_tau	0.146602	240	none	ohe	linear	ohe->linear (Sup.)
none_ohe_linear	kendall_tau	0.0994044	240	none	ohe	linear	ohe->linear (Sup.)
none_ohe_linear	kendall_tau	0.146497	240	none	ohe	linear	ohe->linear (Sup.)
none_ohe_linear	kendall_tau	0.137574	240	none	ohe	linear	ohe->linear (Sup.)
none_ohe_linear	kendall_tau	0.146007	240	none	ohe	linear	ohe->linear (Sup.)
none_ohe_linear	spearman	0.215851	240	none	ohe	linear	ohe->linear (Sup.)
none_ohe_linear	spearman	0.148397	240	none	ohe	linear	ohe->linear (Sup.)
none_ohe_linear	spearman	0.216317	240	none	ohe	linear	ohe->linear (Sup.)
none_ohe_linear	spearman	0.203253	240	none	ohe	linear	ohe->linear (Sup.)
none_ohe_linear	spearman	0.214762	240	none	ohe	linear	ohe->linear (Sup.)
none_ohe_linear	top10_in_plate	0	240	none	ohe	linear	ohe->linear (Sup.)
none_ohe_linear	top10_in_plate	0	240	none	ohe	linear	ohe->linear (Sup.)
none_ohe_linear	top10_in_plate	0	240	none	ohe	linear	ohe->linear (Sup.)
none_ohe_linear	top10_in_plate	0	240	none	ohe	linear	ohe->linear (Sup.)
none_ohe_linear	top10_in_plate	0	240	none	ohe	linear	ohe->linear (Sup.)
none_ohe_linear	kendall_tau	0.149257	288	none	ohe	linear	ohe->linear (Sup.)
none_ohe_linear	kendall_tau	0.134349	288	none	ohe	linear	ohe->linear (Sup.)
none_ohe_linear	kendall_tau	0.150921	288	none	ohe	linear	ohe->linear (Sup.)
none_ohe_linear	kendall_tau	0.139986	288	none	ohe	linear	ohe->linear (Sup.)
none_ohe_linear	kendall_tau	0.155764	288	none	ohe	linear	ohe->linear (Sup.)
none_ohe_linear	spearman	0.219808	288	none	ohe	linear	ohe->linear (Sup.)
none_ohe_linear	spearman	0.199041	288	none	ohe	linear	ohe->linear (Sup.)
none_ohe_linear	spearman	0.222357	288	none	ohe	linear	ohe->linear (Sup.)
none_ohe_linear	spearman	0.207052	288	none	ohe	linear	ohe->linear (Sup.)
none_ohe_linear	spearman	0.22819	288	none	ohe	linear	ohe->linear (Sup.)
none_ohe_linear	top10_in_plate	0	288	none	ohe	linear	ohe->linear (Sup.)
none_ohe_linear	top10_in_plate	0	288	none	ohe	linear	ohe->linear (Sup.)
none_ohe_linear	top10_in_plate	0	288	none	ohe	linear	ohe->linear (Sup.)
none_ohe_linear	top10_in_plate	0	288	none	ohe	linear	ohe->linear (Sup.)
none_ohe_linear	top10_in_plate	0.1	288	none	ohe	linear	ohe->linear (Sup.)
none_ohe_linear	kendall_tau	0.145953	384	none	ohe	linear	ohe->linear (Sup.)
none_ohe_linear	kendall_tau	0.136668	384	none	ohe	linear	ohe->linear (Sup.)
none_ohe_linear	kendall_tau	0.160512	384	none	ohe	linear	ohe->linear (Sup.)
none_ohe_linear	kendall_tau	0.15422	384	none	ohe	linear	ohe->linear (Sup.)
none_ohe_linear	kendall_tau	0.159375	384	none	ohe	linear	ohe->linear (Sup.)
none_ohe_linear	spearman	0.215326	384	none	ohe	linear	ohe->linear (Sup.)
none_ohe_linear	spearman	0.201564	384	none	ohe	linear	ohe->linear (Sup.)
none_ohe_linear	spearman	0.235506	384	none	ohe	linear	ohe->linear (Sup.)
none_ohe_linear	spearman	0.227167	384	none	ohe	linear	ohe->linear (Sup.)
none_ohe_linear	spearman	0.233682	384	none	ohe	linear	ohe->linear (Sup.)
none_ohe_linear	top10_in_plate	0.1	384	none	ohe	linear	ohe->linear (Sup.)
none_ohe_linear	top10_in_plate	0	384	none	ohe	linear	ohe->linear (Sup.)
none_ohe_linear	top10_in_plate	0	384	none	ohe	linear	ohe->linear (Sup.)
none_ohe_linear	top10_in_plate	0	384	none	ohe	linear	ohe->linear (Sup.)
none_ohe_linear	top10_in_plate	0.1	384	none	ohe	linear	ohe->linear (Sup.)
none_ohe_linear	kendall_tau	0.153207	480	none	ohe	linear	ohe->linear (Sup.)
none_ohe_linear	kendall_tau	0.150449	480	none	ohe	linear	ohe->linear (Sup.)
none_ohe_linear	kendall_tau	0.167279	480	none	ohe	linear	ohe->linear (Sup.)
none_ohe_linear	kendall_tau	0.15592	480	none	ohe	linear	ohe->linear (Sup.)
none_ohe_linear	kendall_tau	0.161255	480	none	ohe	linear	ohe->linear (Sup.)
none_ohe_linear	spearman	0.225624	480	none	ohe	linear	ohe->linear (Sup.)
none_ohe_linear	spearman	0.220909	480	none	ohe	linear	ohe->linear (Sup.)
none_ohe_linear	spearman	0.245141	480	none	ohe	linear	ohe->linear (Sup.)
none_ohe_linear	spearman	0.229738	480	none	ohe	linear	ohe->linear (Sup.)
none_ohe_linear	spearman	0.236451	480	none	ohe	linear	ohe->linear (Sup.)
none_ohe_linear	top10_in_plate	0.2	480	none	ohe	linear	ohe->linear (Sup.)
none_ohe_linear	top10_in_plate	0	480	none	ohe	linear	ohe->linear (Sup.)
none_ohe_linear	top10_in_plate	0	480	none	ohe	linear	ohe->linear (Sup.)
none_ohe_linear	top10_in_plate	0	480	none	ohe	linear	ohe->linear (Sup.)
none_ohe_linear	top10_in_plate	0	480	none	ohe	linear	ohe->linear (Sup.)
none_ohe_linear	kendall_tau	0.153885	576	none	ohe	linear	ohe->linear (Sup.)
none_ohe_linear	kendall_tau	0.149531	576	none	ohe	linear	ohe->linear (Sup.)
none_ohe_linear	kendall_tau	0.169688	576	none	ohe	linear	ohe->linear (Sup.)
none_ohe_linear	kendall_tau	0.158191	576	none	ohe	linear	ohe->linear (Sup.)
none_ohe_linear	kendall_tau	0.166331	576	none	ohe	linear	ohe->linear (Sup.)
none_ohe_linear	spearman	0.226325	576	none	ohe	linear	ohe->linear (Sup.)
none_ohe_linear	spearman	0.219588	576	none	ohe	linear	ohe->linear (Sup.)
none_ohe_linear	spearman	0.248517	576	none	ohe	linear	ohe->linear (Sup.)
none_ohe_linear	spearman	0.232802	576	none	ohe	linear	ohe->linear (Sup.)
none_ohe_linear	spearman	0.243553	576	none	ohe	linear	ohe->linear (Sup.)
none_ohe_linear	top10_in_plate	0.1	576	none	ohe	linear	ohe->linear (Sup.)
none_ohe_linear	top10_in_plate	0	576	none	ohe	linear	ohe->linear (Sup.)
none_ohe_linear	top10_in_plate	0	576	none	ohe	linear	ohe->linear (Sup.)
none_ohe_linear	top10_in_plate	0	576	none	ohe	linear	ohe->linear (Sup.)
none_ohe_linear	top10_in_plate	0	576	none	ohe	linear	ohe->linear (Sup.)
none_ohe_linear	kendall_tau	0.176777	2400	none	ohe	linear	ohe->linear (Sup.)
none_ohe_linear	kendall_tau	0.189228	2400	none	ohe	linear	ohe->linear (Sup.)
none_ohe_linear	kendall_tau	0.186234	2400	none	ohe	linear	ohe->linear (Sup.)
none_ohe_linear	kendall_tau	0.18749	2400	none	ohe	linear	ohe->linear (Sup.)
none_ohe_linear	kendall_tau	0.181769	2400	none	ohe	linear	ohe->linear (Sup.)
none_ohe_linear	spearman	0.25734	2400	none	ohe	linear	ohe->linear (Sup.)
none_ohe_linear	spearman	0.274806	2400	none	ohe	linear	ohe->linear (Sup.)
none_ohe_linear	spearman	0.271167	2400	none	ohe	linear	ohe->linear (Sup.)
none_ohe_linear	spearman	0.272092	2400	none	ohe	linear	ohe->linear (Sup.)
none_ohe_linear	spearman	0.264806	2400	none	ohe	linear	ohe->linear (Sup.)
none_ohe_linear	top10_in_plate	0	2400	none	ohe	linear	ohe->linear (Sup.)
none_ohe_linear	top10_in_plate	0.1	2400	none	ohe	linear	ohe->linear (Sup.)
none_ohe_linear	top10_in_plate	0	2400	none	ohe	linear	ohe->linear (Sup.)
none_ohe_linear	top10_in_plate	0	2400	none	ohe	linear	ohe->linear (Sup.)
none_ohe_linear	top10_in_plate	0.1	2400	none	ohe	linear	ohe->linear (Sup.)
none_ohe_linear	kendall_tau	0.0240265	48	none	ohe	linear	ohe->linear (Sup.)
none_ohe_linear	kendall_tau	0.084221	48	none	ohe	linear	ohe->linear (Sup.)
none_ohe_linear	kendall_tau	0.0560924	48	none	ohe	linear	ohe->linear (Sup.)
none_ohe_linear	kendall_tau	0.0686633	48	none	ohe	linear	ohe->linear (Sup.)
none_ohe_linear	kendall_tau	0.0893811	48	none	ohe	linear	ohe->linear (Sup.)
none_ohe_linear	spearman	0.0358501	48	none	ohe	linear	ohe->linear (Sup.)
none_ohe_linear	spearman	0.125723	48	none	ohe	linear	ohe->linear (Sup.)
none_ohe_linear	spearman	0.0842053	48	none	ohe	linear	ohe->linear (Sup.)
none_ohe_linear	spearman	0.103275	48	none	ohe	linear	ohe->linear (Sup.)
none_ohe_linear	spearman	0.133245	48	none	ohe	linear	ohe->linear (Sup.)
none_ohe_linear	top10_in_plate	0	48	none	ohe	linear	ohe->linear (Sup.)
none_ohe_linear	top10_in_plate	0.1	48	none	ohe	linear	ohe->linear (Sup.)
none_ohe_linear	top10_in_plate	0	48	none	ohe	linear	ohe->linear (Sup.)
none_ohe_linear	top10_in_plate	0	48	none	ohe	linear	ohe->linear (Sup.)
none_ohe_linear	top10_in_plate	0	48	none	ohe	linear	ohe->linear (Sup.)
none_ohe_linear	kendall_tau	0.0188293	72	none	ohe	linear	ohe->linear (Sup.)
none_ohe_linear	kendall_tau	0.0986032	72	none	ohe	linear	ohe->linear (Sup.)
none_ohe_linear	kendall_tau	0.0450609	72	none	ohe	linear	ohe->linear (Sup.)
none_ohe_linear	kendall_tau	0.0954318	72	none	ohe	linear	ohe->linear (Sup.)
none_ohe_linear	kendall_tau	0.08664	72	none	ohe	linear	ohe->linear (Sup.)
none_ohe_linear	spearman	0.0282555	72	none	ohe	linear	ohe->linear (Sup.)
none_ohe_linear	spearman	0.146512	72	none	ohe	linear	ohe->linear (Sup.)
none_ohe_linear	spearman	0.0674857	72	none	ohe	linear	ohe->linear (Sup.)
none_ohe_linear	spearman	0.142875	72	none	ohe	linear	ohe->linear (Sup.)
none_ohe_linear	spearman	0.130218	72	none	ohe	linear	ohe->linear (Sup.)
none_ohe_linear	top10_in_plate	0	72	none	ohe	linear	ohe->linear (Sup.)
none_ohe_linear	top10_in_plate	0	72	none	ohe	linear	ohe->linear (Sup.)
none_ohe_linear	top10_in_plate	0	72	none	ohe	linear	ohe->linear (Sup.)
none_ohe_linear	top10_in_plate	0	72	none	ohe	linear	ohe->linear (Sup.)
none_ohe_linear	top10_in_plate	0.1	72	none	ohe	linear	ohe->linear (Sup.)
none_ohe_linear	kendall_tau	0.00540002	96	none	ohe	linear	ohe->linear (Sup.)
none_ohe_linear	kendall_tau	0.0829366	96	none	ohe	linear	ohe->linear (Sup.)
none_ohe_linear	kendall_tau	0.107648	96	none	ohe	linear	ohe->linear (Sup.)
none_ohe_linear	kendall_tau	0.101696	96	none	ohe	linear	ohe->linear (Sup.)
none_ohe_linear	kendall_tau	0.0841308	96	none	ohe	linear	ohe->linear (Sup.)
none_ohe_linear	spearman	0.00837039	96	none	ohe	linear	ohe->linear (Sup.)
none_ohe_linear	spearman	0.123586	96	none	ohe	linear	ohe->linear (Sup.)
none_ohe_linear	spearman	0.16002	96	none	ohe	linear	ohe->linear (Sup.)
none_ohe_linear	spearman	0.152143	96	none	ohe	linear	ohe->linear (Sup.)
none_ohe_linear	spearman	0.126176	96	none	ohe	linear	ohe->linear (Sup.)
none_ohe_linear	top10_in_plate	0	96	none	ohe	linear	ohe->linear (Sup.)
none_ohe_linear	top10_in_plate	0	96	none	ohe	linear	ohe->linear (Sup.)
none_ohe_linear	top10_in_plate	0	96	none	ohe	linear	ohe->linear (Sup.)
none_ohe_linear	top10_in_plate	0	96	none	ohe	linear	ohe->linear (Sup.)
none_ohe_linear	top10_in_plate	0.1	96	none	ohe	linear	ohe->linear (Sup.)
none_ohe_linear	kendall_tau	0.0348502	120	none	ohe	linear	ohe->linear (Sup.)
none_ohe_linear	kendall_tau	0.0883488	120	none	ohe	linear	ohe->linear (Sup.)
none_ohe_linear	kendall_tau	0.096513	120	none	ohe	linear	ohe->linear (Sup.)
none_ohe_linear	kendall_tau	0.106823	120	none	ohe	linear	ohe->linear (Sup.)
none_ohe_linear	kendall_tau	0.0876657	120	none	ohe	linear	ohe->linear (Sup.)
none_ohe_linear	spearman	0.0520915	120	none	ohe	linear	ohe->linear (Sup.)
none_ohe_linear	spearman	0.131713	120	none	ohe	linear	ohe->linear (Sup.)
none_ohe_linear	spearman	0.143636	120	none	ohe	linear	ohe->linear (Sup.)
none_ohe_linear	spearman	0.159677	120	none	ohe	linear	ohe->linear (Sup.)
none_ohe_linear	spearman	0.131085	120	none	ohe	linear	ohe->linear (Sup.)
none_ohe_linear	top10_in_plate	0	120	none	ohe	linear	ohe->linear (Sup.)
none_ohe_linear	top10_in_plate	0	120	none	ohe	linear	ohe->linear (Sup.)
none_ohe_linear	top10_in_plate	0	120	none	ohe	linear	ohe->linear (Sup.)
none_ohe_linear	top10_in_plate	0	120	none	ohe	linear	ohe->linear (Sup.)
none_ohe_linear	top10_in_plate	0.1	120	none	ohe	linear	ohe->linear (Sup.)
none_ohe_linear	kendall_tau	0.050682	144	none	ohe	linear	ohe->linear (Sup.)
none_ohe_linear	kendall_tau	0.102575	144	none	ohe	linear	ohe->linear (Sup.)
none_ohe_linear	kendall_tau	0.102592	144	none	ohe	linear	ohe->linear (Sup.)
none_ohe_linear	kendall_tau	0.103885	144	none	ohe	linear	ohe->linear (Sup.)
none_ohe_linear	kendall_tau	0.103116	144	none	ohe	linear	ohe->linear (Sup.)
none_ohe_linear	spearman	0.0753174	144	none	ohe	linear	ohe->linear (Sup.)
none_ohe_linear	spearman	0.152684	144	none	ohe	linear	ohe->linear (Sup.)
none_ohe_linear	spearman	0.152393	144	none	ohe	linear	ohe->linear (Sup.)
none_ohe_linear	spearman	0.155772	144	none	ohe	linear	ohe->linear (Sup.)
none_ohe_linear	spearman	0.152936	144	none	ohe	linear	ohe->linear (Sup.)
none_ohe_linear	top10_in_plate	0	144	none	ohe	linear	ohe->linear (Sup.)
none_ohe_linear	top10_in_plate	0.1	144	none	ohe	linear	ohe->linear (Sup.)
none_ohe_linear	top10_in_plate	0.1	144	none	ohe	linear	ohe->linear (Sup.)
none_ohe_linear	top10_in_plate	0	144	none	ohe	linear	ohe->linear (Sup.)
none_ohe_linear	top10_in_plate	0.2	144	none	ohe	linear	ohe->linear (Sup.)
none_ohe_linear	kendall_tau	0.0577762	168	none	ohe	linear	ohe->linear (Sup.)
none_ohe_linear	kendall_tau	0.12053	168	none	ohe	linear	ohe->linear (Sup.)
none_ohe_linear	kendall_tau	0.0916692	168	none	ohe	linear	ohe->linear (Sup.)
none_ohe_linear	kendall_tau	0.0990751	168	none	ohe	linear	ohe->linear (Sup.)
none_ohe_linear	kendall_tau	0.117892	168	none	ohe	linear	ohe->linear (Sup.)
none_ohe_linear	spearman	0.0859857	168	none	ohe	linear	ohe->linear (Sup.)
none_ohe_linear	spearman	0.178512	168	none	ohe	linear	ohe->linear (Sup.)
none_ohe_linear	spearman	0.136358	168	none	ohe	linear	ohe->linear (Sup.)
none_ohe_linear	spearman	0.148589	168	none	ohe	linear	ohe->linear (Sup.)
none_ohe_linear	spearman	0.174256	168	none	ohe	linear	ohe->linear (Sup.)
none_ohe_linear	top10_in_plate	0	168	none	ohe	linear	ohe->linear (Sup.)
none_ohe_linear	top10_in_plate	0.3	168	none	ohe	linear	ohe->linear (Sup.)
none_ohe_linear	top10_in_plate	0.2	168	none	ohe	linear	ohe->linear (Sup.)
none_ohe_linear	top10_in_plate	0	168	none	ohe	linear	ohe->linear (Sup.)
none_ohe_linear	top10_in_plate	0.2	168	none	ohe	linear	ohe->linear (Sup.)
none_ohe_linear	kendall_tau	0.0873437	192	none	ohe	linear	ohe->linear (Sup.)
none_ohe_linear	kendall_tau	0.125308	192	none	ohe	linear	ohe->linear (Sup.)
none_ohe_linear	kendall_tau	0.0996855	192	none	ohe	linear	ohe->linear (Sup.)
none_ohe_linear	kendall_tau	0.107807	192	none	ohe	linear	ohe->linear (Sup.)
none_ohe_linear	kendall_tau	0.117073	192	none	ohe	linear	ohe->linear (Sup.)
none_ohe_linear	spearman	0.130084	192	none	ohe	linear	ohe->linear (Sup.)
none_ohe_linear	spearman	0.184898	192	none	ohe	linear	ohe->linear (Sup.)
none_ohe_linear	spearman	0.148061	192	none	ohe	linear	ohe->linear (Sup.)
none_ohe_linear	spearman	0.161146	192	none	ohe	linear	ohe->linear (Sup.)
none_ohe_linear	spearman	0.172909	192	none	ohe	linear	ohe->linear (Sup.)
none_ohe_linear	top10_in_plate	0	192	none	ohe	linear	ohe->linear (Sup.)
none_ohe_linear	top10_in_plate	0	192	none	ohe	linear	ohe->linear (Sup.)
none_ohe_linear	top10_in_plate	0.2	192	none	ohe	linear	ohe->linear (Sup.)
none_ohe_linear	top10_in_plate	0	192	none	ohe	linear	ohe->linear (Sup.)
none_ohe_linear	top10_in_plate	0.1	192	none	ohe	linear	ohe->linear (Sup.)
none_ohe_linear	kendall_tau	0.118044	216	none	ohe	linear	ohe->linear (Sup.)
none_ohe_linear	kendall_tau	0.124756	216	none	ohe	linear	ohe->linear (Sup.)
none_ohe_linear	kendall_tau	0.0999903	216	none	ohe	linear	ohe->linear (Sup.)
none_ohe_linear	kendall_tau	0.105665	216	none	ohe	linear	ohe->linear (Sup.)
none_ohe_linear	kendall_tau	0.119249	216	none	ohe	linear	ohe->linear (Sup.)
none_ohe_linear	spearman	0.174211	216	none	ohe	linear	ohe->linear (Sup.)
none_ohe_linear	spearman	0.184596	216	none	ohe	linear	ohe->linear (Sup.)
none_ohe_linear	spearman	0.148642	216	none	ohe	linear	ohe->linear (Sup.)
none_ohe_linear	spearman	0.158448	216	none	ohe	linear	ohe->linear (Sup.)
none_ohe_linear	spearman	0.176338	216	none	ohe	linear	ohe->linear (Sup.)
none_ohe_linear	top10_in_plate	0.1	216	none	ohe	linear	ohe->linear (Sup.)
none_ohe_linear	top10_in_plate	0	216	none	ohe	linear	ohe->linear (Sup.)
none_ohe_linear	top10_in_plate	0.2	216	none	ohe	linear	ohe->linear (Sup.)
none_ohe_linear	top10_in_plate	0	216	none	ohe	linear	ohe->linear (Sup.)
none_ohe_linear	top10_in_plate	0.1	216	none	ohe	linear	ohe->linear (Sup.)
none_ohe_linear	kendall_tau	0.131565	240	none	ohe	linear	ohe->linear (Sup.)
none_ohe_linear	kendall_tau	0.125381	240	none	ohe	linear	ohe->linear (Sup.)
none_ohe_linear	kendall_tau	0.101769	240	none	ohe	linear	ohe->linear (Sup.)
none_ohe_linear	kendall_tau	0.11509	240	none	ohe	linear	ohe->linear (Sup.)
none_ohe_linear	kendall_tau	0.116365	240	none	ohe	linear	ohe->linear (Sup.)
none_ohe_linear	spearman	0.193746	240	none	ohe	linear	ohe->linear (Sup.)
none_ohe_linear	spearman	0.185869	240	none	ohe	linear	ohe->linear (Sup.)
none_ohe_linear	spearman	0.151481	240	none	ohe	linear	ohe->linear (Sup.)
none_ohe_linear	spearman	0.172077	240	none	ohe	linear	ohe->linear (Sup.)
none_ohe_linear	spearman	0.172083	240	none	ohe	linear	ohe->linear (Sup.)
none_ohe_linear	top10_in_plate	0.1	240	none	ohe	linear	ohe->linear (Sup.)
none_ohe_linear	top10_in_plate	0	240	none	ohe	linear	ohe->linear (Sup.)
none_ohe_linear	top10_in_plate	0.1	240	none	ohe	linear	ohe->linear (Sup.)
none_ohe_linear	top10_in_plate	0	240	none	ohe	linear	ohe->linear (Sup.)
none_ohe_linear	top10_in_plate	0.1	240	none	ohe	linear	ohe->linear (Sup.)
none_ohe_linear	kendall_tau	0.128377	288	none	ohe	linear	ohe->linear (Sup.)
none_ohe_linear	kendall_tau	0.137095	288	none	ohe	linear	ohe->linear (Sup.)
none_ohe_linear	kendall_tau	0.11552	288	none	ohe	linear	ohe->linear (Sup.)
none_ohe_linear	kendall_tau	0.115042	288	none	ohe	linear	ohe->linear (Sup.)
none_ohe_linear	kendall_tau	0.136884	288	none	ohe	linear	ohe->linear (Sup.)
none_ohe_linear	spearman	0.190102	288	none	ohe	linear	ohe->linear (Sup.)
none_ohe_linear	spearman	0.202282	288	none	ohe	linear	ohe->linear (Sup.)
none_ohe_linear	spearman	0.171633	288	none	ohe	linear	ohe->linear (Sup.)
none_ohe_linear	spearman	0.171897	288	none	ohe	linear	ohe->linear (Sup.)
none_ohe_linear	spearman	0.202342	288	none	ohe	linear	ohe->linear (Sup.)
none_ohe_linear	top10_in_plate	0.2	288	none	ohe	linear	ohe->linear (Sup.)
none_ohe_linear	top10_in_plate	0	288	none	ohe	linear	ohe->linear (Sup.)
none_ohe_linear	top10_in_plate	0.1	288	none	ohe	linear	ohe->linear (Sup.)
none_ohe_linear	top10_in_plate	0	288	none	ohe	linear	ohe->linear (Sup.)
none_ohe_linear	top10_in_plate	0.4	288	none	ohe	linear	ohe->linear (Sup.)
none_ohe_linear	kendall_tau	0.130769	384	none	ohe	linear	ohe->linear (Sup.)
none_ohe_linear	kendall_tau	0.139871	384	none	ohe	linear	ohe->linear (Sup.)
none_ohe_linear	kendall_tau	0.13118	384	none	ohe	linear	ohe->linear (Sup.)
none_ohe_linear	kendall_tau	0.136569	384	none	ohe	linear	ohe->linear (Sup.)
none_ohe_linear	kendall_tau	0.149006	384	none	ohe	linear	ohe->linear (Sup.)
none_ohe_linear	spearman	0.193608	384	none	ohe	linear	ohe->linear (Sup.)
none_ohe_linear	spearman	0.206058	384	none	ohe	linear	ohe->linear (Sup.)
none_ohe_linear	spearman	0.193912	384	none	ohe	linear	ohe->linear (Sup.)
none_ohe_linear	spearman	0.20239	384	none	ohe	linear	ohe->linear (Sup.)
none_ohe_linear	spearman	0.219763	384	none	ohe	linear	ohe->linear (Sup.)
none_ohe_linear	top10_in_plate	0.1	384	none	ohe	linear	ohe->linear (Sup.)
none_ohe_linear	top10_in_plate	0	384	none	ohe	linear	ohe->linear (Sup.)
none_ohe_linear	top10_in_plate	0.2	384	none	ohe	linear	ohe->linear (Sup.)
none_ohe_linear	top10_in_plate	0	384	none	ohe	linear	ohe->linear (Sup.)
none_ohe_linear	top10_in_plate	0.4	384	none	ohe	linear	ohe->linear (Sup.)
none_ohe_linear	kendall_tau	0.135421	480	none	ohe	linear	ohe->linear (Sup.)
none_ohe_linear	kendall_tau	0.145065	480	none	ohe	linear	ohe->linear (Sup.)
none_ohe_linear	kendall_tau	0.140792	480	none	ohe	linear	ohe->linear (Sup.)
none_ohe_linear	kendall_tau	0.148436	480	none	ohe	linear	ohe->linear (Sup.)
none_ohe_linear	kendall_tau	0.157693	480	none	ohe	linear	ohe->linear (Sup.)
none_ohe_linear	spearman	0.200304	480	none	ohe	linear	ohe->linear (Sup.)
none_ohe_linear	spearman	0.213009	480	none	ohe	linear	ohe->linear (Sup.)
none_ohe_linear	spearman	0.207525	480	none	ohe	linear	ohe->linear (Sup.)
none_ohe_linear	spearman	0.218719	480	none	ohe	linear	ohe->linear (Sup.)
none_ohe_linear	spearman	0.231879	480	none	ohe	linear	ohe->linear (Sup.)
none_ohe_linear	top10_in_plate	0.2	480	none	ohe	linear	ohe->linear (Sup.)
none_ohe_linear	top10_in_plate	0	480	none	ohe	linear	ohe->linear (Sup.)
none_ohe_linear	top10_in_plate	0.2	480	none	ohe	linear	ohe->linear (Sup.)
none_ohe_linear	top10_in_plate	0	480	none	ohe	linear	ohe->linear (Sup.)
none_ohe_linear	top10_in_plate	0.4	480	none	ohe	linear	ohe->linear (Sup.)
none_ohe_linear	kendall_tau	0.142472	576	none	ohe	linear	ohe->linear (Sup.)
none_ohe_linear	kendall_tau	0.142662	576	none	ohe	linear	ohe->linear (Sup.)
none_ohe_linear	kendall_tau	0.149043	576	none	ohe	linear	ohe->linear (Sup.)
none_ohe_linear	kendall_tau	0.148544	576	none	ohe	linear	ohe->linear (Sup.)
none_ohe_linear	kendall_tau	0.155901	576	none	ohe	linear	ohe->linear (Sup.)
none_ohe_linear	spearman	0.210123	576	none	ohe	linear	ohe->linear (Sup.)
none_ohe_linear	spearman	0.209504	576	none	ohe	linear	ohe->linear (Sup.)
none_ohe_linear	spearman	0.21922	576	none	ohe	linear	ohe->linear (Sup.)
none_ohe_linear	spearman	0.218981	576	none	ohe	linear	ohe->linear (Sup.)
none_ohe_linear	spearman	0.2295	576	none	ohe	linear	ohe->linear (Sup.)
none_ohe_linear	top10_in_plate	0.2	576	none	ohe	linear	ohe->linear (Sup.)
none_ohe_linear	top10_in_plate	0	576	none	ohe	linear	ohe->linear (Sup.)
none_ohe_linear	top10_in_plate	0.1	576	none	ohe	linear	ohe->linear (Sup.)
none_ohe_linear	top10_in_plate	0.3	576	none	ohe	linear	ohe->linear (Sup.)
none_ohe_linear	top10_in_plate	0.2	576	none	ohe	linear	ohe->linear (Sup.)
none_ohe_linear	kendall_tau	0.17222	2400	none	ohe	linear	ohe->linear (Sup.)
none_ohe_linear	kendall_tau	0.173321	2400	none	ohe	linear	ohe->linear (Sup.)
none_ohe_linear	kendall_tau	0.173497	2400	none	ohe	linear	ohe->linear (Sup.)
none_ohe_linear	kendall_tau	0.17678	2400	none	ohe	linear	ohe->linear (Sup.)
none_ohe_linear	kendall_tau	0.180871	2400	none	ohe	linear	ohe->linear (Sup.)
none_ohe_linear	spearman	0.251478	2400	none	ohe	linear	ohe->linear (Sup.)
none_ohe_linear	spearman	0.252523	2400	none	ohe	linear	ohe->linear (Sup.)
none_ohe_linear	spearman	0.25289	2400	none	ohe	linear	ohe->linear (Sup.)
none_ohe_linear	spearman	0.257706	2400	none	ohe	linear	ohe->linear (Sup.)
none_ohe_linear	spearman	0.263906	2400	none	ohe	linear	ohe->linear (Sup.)
none_ohe_linear	top10_in_plate	0.2	2400	none	ohe	linear	ohe->linear (Sup.)
none_ohe_linear	top10_in_plate	0	2400	none	ohe	linear	ohe->linear (Sup.)
none_ohe_linear	top10_in_plate	0	2400	none	ohe	linear	ohe->linear (Sup.)
none_ohe_linear	top10_in_plate	0.2	2400	none	ohe	linear	ohe->linear (Sup.)
none_ohe_linear	top10_in_plate	0.3	2400	none	ohe	linear	ohe->linear (Sup.)
none_ohe_linear	kendall_tau	0.0616511	48	none	ohe	linear	ohe->linear (Sup.)
none_ohe_linear	kendall_tau	0.122601	48	none	ohe	linear	ohe->linear (Sup.)
none_ohe_linear	kendall_tau	0.0767884	48	none	ohe	linear	ohe->linear (Sup.)
none_ohe_linear	kendall_tau	0.0942285	48	none	ohe	linear	ohe->linear (Sup.)
none_ohe_linear	kendall_tau	0.0811621	48	none	ohe	linear	ohe->linear (Sup.)
none_ohe_linear	spearman	0.0919667	48	none	ohe	linear	ohe->linear (Sup.)
none_ohe_linear	spearman	0.181596	48	none	ohe	linear	ohe->linear (Sup.)
none_ohe_linear	spearman	0.115518	48	none	ohe	linear	ohe->linear (Sup.)
none_ohe_linear	spearman	0.140238	48	none	ohe	linear	ohe->linear (Sup.)
none_ohe_linear	spearman	0.121122	48	none	ohe	linear	ohe->linear (Sup.)
none_ohe_linear	top10_in_plate	0	48	none	ohe	linear	ohe->linear (Sup.)
none_ohe_linear	top10_in_plate	0	48	none	ohe	linear	ohe->linear (Sup.)
none_ohe_linear	top10_in_plate	0	48	none	ohe	linear	ohe->linear (Sup.)
none_ohe_linear	top10_in_plate	0.2	48	none	ohe	linear	ohe->linear (Sup.)
none_ohe_linear	top10_in_plate	0	48	none	ohe	linear	ohe->linear (Sup.)
none_ohe_linear	kendall_tau	0.0692134	72	none	ohe	linear	ohe->linear (Sup.)
none_ohe_linear	kendall_tau	0.137149	72	none	ohe	linear	ohe->linear (Sup.)
none_ohe_linear	kendall_tau	0.10156	72	none	ohe	linear	ohe->linear (Sup.)
none_ohe_linear	kendall_tau	0.0824999	72	none	ohe	linear	ohe->linear (Sup.)
none_ohe_linear	kendall_tau	0.0750164	72	none	ohe	linear	ohe->linear (Sup.)
none_ohe_linear	spearman	0.103624	72	none	ohe	linear	ohe->linear (Sup.)
none_ohe_linear	spearman	0.203571	72	none	ohe	linear	ohe->linear (Sup.)
none_ohe_linear	spearman	0.1525	72	none	ohe	linear	ohe->linear (Sup.)
none_ohe_linear	spearman	0.122976	72	none	ohe	linear	ohe->linear (Sup.)
none_ohe_linear	spearman	0.111543	72	none	ohe	linear	ohe->linear (Sup.)
none_ohe_linear	top10_in_plate	0	72	none	ohe	linear	ohe->linear (Sup.)
none_ohe_linear	top10_in_plate	0	72	none	ohe	linear	ohe->linear (Sup.)
none_ohe_linear	top10_in_plate	0	72	none	ohe	linear	ohe->linear (Sup.)
none_ohe_linear	top10_in_plate	0.1	72	none	ohe	linear	ohe->linear (Sup.)
none_ohe_linear	top10_in_plate	0	72	none	ohe	linear	ohe->linear (Sup.)
none_ohe_linear	kendall_tau	0.100851	96	none	ohe	linear	ohe->linear (Sup.)
none_ohe_linear	kendall_tau	0.139338	96	none	ohe	linear	ohe->linear (Sup.)
none_ohe_linear	kendall_tau	0.104235	96	none	ohe	linear	ohe->linear (Sup.)
none_ohe_linear	kendall_tau	0.0996863	96	none	ohe	linear	ohe->linear (Sup.)
none_ohe_linear	kendall_tau	0.118328	96	none	ohe	linear	ohe->linear (Sup.)
none_ohe_linear	spearman	0.149781	96	none	ohe	linear	ohe->linear (Sup.)
none_ohe_linear	spearman	0.206193	96	none	ohe	linear	ohe->linear (Sup.)
none_ohe_linear	spearman	0.155843	96	none	ohe	linear	ohe->linear (Sup.)
none_ohe_linear	spearman	0.148846	96	none	ohe	linear	ohe->linear (Sup.)
none_ohe_linear	spearman	0.175719	96	none	ohe	linear	ohe->linear (Sup.)
none_ohe_linear	top10_in_plate	0	96	none	ohe	linear	ohe->linear (Sup.)
none_ohe_linear	top10_in_plate	0	96	none	ohe	linear	ohe->linear (Sup.)
none_ohe_linear	top10_in_plate	0	96	none	ohe	linear	ohe->linear (Sup.)
none_ohe_linear	top10_in_plate	0.1	96	none	ohe	linear	ohe->linear (Sup.)
none_ohe_linear	top10_in_plate	0	96	none	ohe	linear	ohe->linear (Sup.)
none_ohe_linear	kendall_tau	0.128449	120	none	ohe	linear	ohe->linear (Sup.)
none_ohe_linear	kendall_tau	0.129878	120	none	ohe	linear	ohe->linear (Sup.)
none_ohe_linear	kendall_tau	0.114276	120	none	ohe	linear	ohe->linear (Sup.)
none_ohe_linear	kendall_tau	0.101386	120	none	ohe	linear	ohe->linear (Sup.)
none_ohe_linear	kendall_tau	0.11316	120	none	ohe	linear	ohe->linear (Sup.)
none_ohe_linear	spearman	0.190433	120	none	ohe	linear	ohe->linear (Sup.)
none_ohe_linear	spearman	0.193059	120	none	ohe	linear	ohe->linear (Sup.)
none_ohe_linear	spearman	0.169597	120	none	ohe	linear	ohe->linear (Sup.)
none_ohe_linear	spearman	0.151552	120	none	ohe	linear	ohe->linear (Sup.)
none_ohe_linear	spearman	0.167986	120	none	ohe	linear	ohe->linear (Sup.)
none_ohe_linear	top10_in_plate	0.1	120	none	ohe	linear	ohe->linear (Sup.)
none_ohe_linear	top10_in_plate	0	120	none	ohe	linear	ohe->linear (Sup.)
none_ohe_linear	top10_in_plate	0.1	120	none	ohe	linear	ohe->linear (Sup.)
none_ohe_linear	top10_in_plate	0	120	none	ohe	linear	ohe->linear (Sup.)
none_ohe_linear	top10_in_plate	0	120	none	ohe	linear	ohe->linear (Sup.)
none_ohe_linear	kendall_tau	0.129733	144	none	ohe	linear	ohe->linear (Sup.)
none_ohe_linear	kendall_tau	0.14421	144	none	ohe	linear	ohe->linear (Sup.)
none_ohe_linear	kendall_tau	0.129526	144	none	ohe	linear	ohe->linear (Sup.)
none_ohe_linear	kendall_tau	0.118438	144	none	ohe	linear	ohe->linear (Sup.)
none_ohe_linear	kendall_tau	0.118395	144	none	ohe	linear	ohe->linear (Sup.)
none_ohe_linear	spearman	0.19223	144	none	ohe	linear	ohe->linear (Sup.)
none_ohe_linear	spearman	0.213085	144	none	ohe	linear	ohe->linear (Sup.)
none_ohe_linear	spearman	0.191656	144	none	ohe	linear	ohe->linear (Sup.)
none_ohe_linear	spearman	0.175829	144	none	ohe	linear	ohe->linear (Sup.)
none_ohe_linear	spearman	0.175811	144	none	ohe	linear	ohe->linear (Sup.)
none_ohe_linear	top10_in_plate	0	144	none	ohe	linear	ohe->linear (Sup.)
none_ohe_linear	top10_in_plate	0	144	none	ohe	linear	ohe->linear (Sup.)
none_ohe_linear	top10_in_plate	0.1	144	none	ohe	linear	ohe->linear (Sup.)
none_ohe_linear	top10_in_plate	0	144	none	ohe	linear	ohe->linear (Sup.)
none_ohe_linear	top10_in_plate	0	144	none	ohe	linear	ohe->linear (Sup.)
none_ohe_linear	kendall_tau	0.13202	168	none	ohe	linear	ohe->linear (Sup.)
none_ohe_linear	kendall_tau	0.134587	168	none	ohe	linear	ohe->linear (Sup.)
none_ohe_linear	kendall_tau	0.141052	168	none	ohe	linear	ohe->linear (Sup.)
none_ohe_linear	kendall_tau	0.126508	168	none	ohe	linear	ohe->linear (Sup.)
none_ohe_linear	kendall_tau	0.120793	168	none	ohe	linear	ohe->linear (Sup.)
none_ohe_linear	spearman	0.195593	168	none	ohe	linear	ohe->linear (Sup.)
none_ohe_linear	spearman	0.199647	168	none	ohe	linear	ohe->linear (Sup.)
none_ohe_linear	spearman	0.208074	168	none	ohe	linear	ohe->linear (Sup.)
none_ohe_linear	spearman	0.187221	168	none	ohe	linear	ohe->linear (Sup.)
none_ohe_linear	spearman	0.179167	168	none	ohe	linear	ohe->linear (Sup.)
none_ohe_linear	top10_in_plate	0	168	none	ohe	linear	ohe->linear (Sup.)
none_ohe_linear	top10_in_plate	0	168	none	ohe	linear	ohe->linear (Sup.)
none_ohe_linear	top10_in_plate	0.2	168	none	ohe	linear	ohe->linear (Sup.)
none_ohe_linear	top10_in_plate	0	168	none	ohe	linear	ohe->linear (Sup.)
none_ohe_linear	top10_in_plate	0	168	none	ohe	linear	ohe->linear (Sup.)
none_ohe_linear	kendall_tau	0.138375	192	none	ohe	linear	ohe->linear (Sup.)
none_ohe_linear	kendall_tau	0.136736	192	none	ohe	linear	ohe->linear (Sup.)
none_ohe_linear	kendall_tau	0.147564	192	none	ohe	linear	ohe->linear (Sup.)
none_ohe_linear	kendall_tau	0.125661	192	none	ohe	linear	ohe->linear (Sup.)
none_ohe_linear	kendall_tau	0.125844	192	none	ohe	linear	ohe->linear (Sup.)
none_ohe_linear	spearman	0.204796	192	none	ohe	linear	ohe->linear (Sup.)
none_ohe_linear	spearman	0.203072	192	none	ohe	linear	ohe->linear (Sup.)
none_ohe_linear	spearman	0.216988	192	none	ohe	linear	ohe->linear (Sup.)
none_ohe_linear	spearman	0.18612	192	none	ohe	linear	ohe->linear (Sup.)
none_ohe_linear	spearman	0.186528	192	none	ohe	linear	ohe->linear (Sup.)
none_ohe_linear	top10_in_plate	0	192	none	ohe	linear	ohe->linear (Sup.)
none_ohe_linear	top10_in_plate	0	192	none	ohe	linear	ohe->linear (Sup.)
none_ohe_linear	top10_in_plate	0.2	192	none	ohe	linear	ohe->linear (Sup.)
none_ohe_linear	top10_in_plate	0	192	none	ohe	linear	ohe->linear (Sup.)
none_ohe_linear	top10_in_plate	0	192	none	ohe	linear	ohe->linear (Sup.)
none_ohe_linear	kendall_tau	0.127514	216	none	ohe	linear	ohe->linear (Sup.)
none_ohe_linear	kendall_tau	0.140572	216	none	ohe	linear	ohe->linear (Sup.)
none_ohe_linear	kendall_tau	0.143793	216	none	ohe	linear	ohe->linear (Sup.)
none_ohe_linear	kendall_tau	0.125383	216	none	ohe	linear	ohe->linear (Sup.)
none_ohe_linear	kendall_tau	0.134464	216	none	ohe	linear	ohe->linear (Sup.)
none_ohe_linear	spearman	0.189101	216	none	ohe	linear	ohe->linear (Sup.)
none_ohe_linear	spearman	0.208268	216	none	ohe	linear	ohe->linear (Sup.)
none_ohe_linear	spearman	0.211543	216	none	ohe	linear	ohe->linear (Sup.)
none_ohe_linear	spearman	0.18555	216	none	ohe	linear	ohe->linear (Sup.)
none_ohe_linear	spearman	0.199017	216	none	ohe	linear	ohe->linear (Sup.)
none_ohe_linear	top10_in_plate	0	216	none	ohe	linear	ohe->linear (Sup.)
none_ohe_linear	top10_in_plate	0	216	none	ohe	linear	ohe->linear (Sup.)
none_ohe_linear	top10_in_plate	0.2	216	none	ohe	linear	ohe->linear (Sup.)
none_ohe_linear	top10_in_plate	0	216	none	ohe	linear	ohe->linear (Sup.)
none_ohe_linear	top10_in_plate	0	216	none	ohe	linear	ohe->linear (Sup.)
none_ohe_linear	kendall_tau	0.135967	240	none	ohe	linear	ohe->linear (Sup.)
none_ohe_linear	kendall_tau	0.143628	240	none	ohe	linear	ohe->linear (Sup.)
none_ohe_linear	kendall_tau	0.143574	240	none	ohe	linear	ohe->linear (Sup.)
none_ohe_linear	kendall_tau	0.132153	240	none	ohe	linear	ohe->linear (Sup.)
none_ohe_linear	kendall_tau	0.139339	240	none	ohe	linear	ohe->linear (Sup.)
none_ohe_linear	spearman	0.201204	240	none	ohe	linear	ohe->linear (Sup.)
none_ohe_linear	spearman	0.212397	240	none	ohe	linear	ohe->linear (Sup.)
none_ohe_linear	spearman	0.210916	240	none	ohe	linear	ohe->linear (Sup.)
none_ohe_linear	spearman	0.195185	240	none	ohe	linear	ohe->linear (Sup.)
none_ohe_linear	spearman	0.205797	240	none	ohe	linear	ohe->linear (Sup.)
none_ohe_linear	top10_in_plate	0	240	none	ohe	linear	ohe->linear (Sup.)
none_ohe_linear	top10_in_plate	0	240	none	ohe	linear	ohe->linear (Sup.)
none_ohe_linear	top10_in_plate	0.2	240	none	ohe	linear	ohe->linear (Sup.)
none_ohe_linear	top10_in_plate	0	240	none	ohe	linear	ohe->linear (Sup.)
none_ohe_linear	top10_in_plate	0	240	none	ohe	linear	ohe->linear (Sup.)
none_ohe_linear	kendall_tau	0.133823	288	none	ohe	linear	ohe->linear (Sup.)
none_ohe_linear	kendall_tau	0.14486	288	none	ohe	linear	ohe->linear (Sup.)
none_ohe_linear	kendall_tau	0.150885	288	none	ohe	linear	ohe->linear (Sup.)
none_ohe_linear	kendall_tau	0.140717	288	none	ohe	linear	ohe->linear (Sup.)
none_ohe_linear	kendall_tau	0.139256	288	none	ohe	linear	ohe->linear (Sup.)
none_ohe_linear	spearman	0.198234	288	none	ohe	linear	ohe->linear (Sup.)
none_ohe_linear	spearman	0.214247	288	none	ohe	linear	ohe->linear (Sup.)
none_ohe_linear	spearman	0.221907	288	none	ohe	linear	ohe->linear (Sup.)
none_ohe_linear	spearman	0.207356	288	none	ohe	linear	ohe->linear (Sup.)
none_ohe_linear	spearman	0.205787	288	none	ohe	linear	ohe->linear (Sup.)
none_ohe_linear	top10_in_plate	0	288	none	ohe	linear	ohe->linear (Sup.)
none_ohe_linear	top10_in_plate	0	288	none	ohe	linear	ohe->linear (Sup.)
none_ohe_linear	top10_in_plate	0.2	288	none	ohe	linear	ohe->linear (Sup.)
none_ohe_linear	top10_in_plate	0	288	none	ohe	linear	ohe->linear (Sup.)
none_ohe_linear	top10_in_plate	0	288	none	ohe	linear	ohe->linear (Sup.)
none_ohe_linear	kendall_tau	0.139677	384	none	ohe	linear	ohe->linear (Sup.)
none_ohe_linear	kendall_tau	0.154976	384	none	ohe	linear	ohe->linear (Sup.)
none_ohe_linear	kendall_tau	0.143816	384	none	ohe	linear	ohe->linear (Sup.)
none_ohe_linear	kendall_tau	0.153249	384	none	ohe	linear	ohe->linear (Sup.)
none_ohe_linear	kendall_tau	0.154731	384	none	ohe	linear	ohe->linear (Sup.)
none_ohe_linear	spearman	0.206325	384	none	ohe	linear	ohe->linear (Sup.)
none_ohe_linear	spearman	0.22854	384	none	ohe	linear	ohe->linear (Sup.)
none_ohe_linear	spearman	0.211703	384	none	ohe	linear	ohe->linear (Sup.)
none_ohe_linear	spearman	0.225222	384	none	ohe	linear	ohe->linear (Sup.)
none_ohe_linear	spearman	0.227604	384	none	ohe	linear	ohe->linear (Sup.)
none_ohe_linear	top10_in_plate	0.1	384	none	ohe	linear	ohe->linear (Sup.)
none_ohe_linear	top10_in_plate	0	384	none	ohe	linear	ohe->linear (Sup.)
none_ohe_linear	top10_in_plate	0.2	384	none	ohe	linear	ohe->linear (Sup.)
none_ohe_linear	top10_in_plate	0	384	none	ohe	linear	ohe->linear (Sup.)
none_ohe_linear	top10_in_plate	0	384	none	ohe	linear	ohe->linear (Sup.)
none_ohe_linear	kendall_tau	0.146469	480	none	ohe	linear	ohe->linear (Sup.)
none_ohe_linear	kendall_tau	0.155942	480	none	ohe	linear	ohe->linear (Sup.)
none_ohe_linear	kendall_tau	0.145532	480	none	ohe	linear	ohe->linear (Sup.)
none_ohe_linear	kendall_tau	0.157849	480	none	ohe	linear	ohe->linear (Sup.)
none_ohe_linear	kendall_tau	0.164748	480	none	ohe	linear	ohe->linear (Sup.)
none_ohe_linear	spearman	0.215795	480	none	ohe	linear	ohe->linear (Sup.)
none_ohe_linear	spearman	0.229793	480	none	ohe	linear	ohe->linear (Sup.)
none_ohe_linear	spearman	0.214129	480	none	ohe	linear	ohe->linear (Sup.)
none_ohe_linear	spearman	0.231708	480	none	ohe	linear	ohe->linear (Sup.)
none_ohe_linear	spearman	0.241247	480	none	ohe	linear	ohe->linear (Sup.)
none_ohe_linear	top10_in_plate	0	480	none	ohe	linear	ohe->linear (Sup.)
none_ohe_linear	top10_in_plate	0	480	none	ohe	linear	ohe->linear (Sup.)
none_ohe_linear	top10_in_plate	0.1	480	none	ohe	linear	ohe->linear (Sup.)
none_ohe_linear	top10_in_plate	0	480	none	ohe	linear	ohe->linear (Sup.)
none_ohe_linear	top10_in_plate	0	480	none	ohe	linear	ohe->linear (Sup.)
none_ohe_linear	kendall_tau	0.150469	576	none	ohe	linear	ohe->linear (Sup.)
none_ohe_linear	kendall_tau	0.162242	576	none	ohe	linear	ohe->linear (Sup.)
none_ohe_linear	kendall_tau	0.135112	576	none	ohe	linear	ohe->linear (Sup.)
none_ohe_linear	kendall_tau	0.158195	576	none	ohe	linear	ohe->linear (Sup.)
none_ohe_linear	kendall_tau	0.168898	576	none	ohe	linear	ohe->linear (Sup.)
none_ohe_linear	spearman	0.221431	576	none	ohe	linear	ohe->linear (Sup.)
none_ohe_linear	spearman	0.238777	576	none	ohe	linear	ohe->linear (Sup.)
none_ohe_linear	spearman	0.199368	576	none	ohe	linear	ohe->linear (Sup.)
none_ohe_linear	spearman	0.232224	576	none	ohe	linear	ohe->linear (Sup.)
none_ohe_linear	spearman	0.247152	576	none	ohe	linear	ohe->linear (Sup.)
none_ohe_linear	top10_in_plate	0.1	576	none	ohe	linear	ohe->linear (Sup.)
none_ohe_linear	top10_in_plate	0	576	none	ohe	linear	ohe->linear (Sup.)
none_ohe_linear	top10_in_plate	0.5	576	none	ohe	linear	ohe->linear (Sup.)
none_ohe_linear	top10_in_plate	0	576	none	ohe	linear	ohe->linear (Sup.)
none_ohe_linear	top10_in_plate	0	576	none	ohe	linear	ohe->linear (Sup.)
none_ohe_linear	kendall_tau	0.16984	2400	none	ohe	linear	ohe->linear (Sup.)
none_ohe_linear	kendall_tau	0.183656	2400	none	ohe	linear	ohe->linear (Sup.)
none_ohe_linear	kendall_tau	0.169624	2400	none	ohe	linear	ohe->linear (Sup.)
none_ohe_linear	kendall_tau	0.185023	2400	none	ohe	linear	ohe->linear (Sup.)
none_ohe_linear	kendall_tau	0.178154	2400	none	ohe	linear	ohe->linear (Sup.)
none_ohe_linear	spearman	0.24801	2400	none	ohe	linear	ohe->linear (Sup.)
none_ohe_linear	spearman	0.267752	2400	none	ohe	linear	ohe->linear (Sup.)
none_ohe_linear	spearman	0.247772	2400	none	ohe	linear	ohe->linear (Sup.)
none_ohe_linear	spearman	0.268941	2400	none	ohe	linear	ohe->linear (Sup.)
none_ohe_linear	spearman	0.259432	2400	none	ohe	linear	ohe->linear (Sup.)
none_ohe_linear	top10_in_plate	0	2400	none	ohe	linear	ohe->linear (Sup.)
none_ohe_linear	top10_in_plate	0	2400	none	ohe	linear	ohe->linear (Sup.)
none_ohe_linear	top10_in_plate	0.1	2400	none	ohe	linear	ohe->linear (Sup.)
none_ohe_linear	top10_in_plate	0	2400	none	ohe	linear	ohe->linear (Sup.)
none_ohe_linear	top10_in_plate	0.5	2400	none	ohe	linear	ohe->linear (Sup.)
none_ohe_linear	kendall_tau	0.0748815	48	none	ohe	linear	ohe->linear (Sup.)
none_ohe_linear	kendall_tau	0.065114	48	none	ohe	linear	ohe->linear (Sup.)
none_ohe_linear	kendall_tau	0.120509	48	none	ohe	linear	ohe->linear (Sup.)
none_ohe_linear	kendall_tau	0.0628946	48	none	ohe	linear	ohe->linear (Sup.)
none_ohe_linear	kendall_tau	0.0644845	48	none	ohe	linear	ohe->linear (Sup.)
none_ohe_linear	spearman	0.111586	48	none	ohe	linear	ohe->linear (Sup.)
none_ohe_linear	spearman	0.0971321	48	none	ohe	linear	ohe->linear (Sup.)
none_ohe_linear	spearman	0.178489	48	none	ohe	linear	ohe->linear (Sup.)
none_ohe_linear	spearman	0.0941968	48	none	ohe	linear	ohe->linear (Sup.)
none_ohe_linear	spearman	0.0967424	48	none	ohe	linear	ohe->linear (Sup.)
none_ohe_linear	top10_in_plate	0	48	none	ohe	linear	ohe->linear (Sup.)
none_ohe_linear	top10_in_plate	0	48	none	ohe	linear	ohe->linear (Sup.)
none_ohe_linear	top10_in_plate	0.3	48	none	ohe	linear	ohe->linear (Sup.)
none_ohe_linear	top10_in_plate	0.1	48	none	ohe	linear	ohe->linear (Sup.)
none_ohe_linear	top10_in_plate	0	48	none	ohe	linear	ohe->linear (Sup.)
none_ohe_linear	kendall_tau	0.100944	72	none	ohe	linear	ohe->linear (Sup.)
none_ohe_linear	kendall_tau	0.0246514	72	none	ohe	linear	ohe->linear (Sup.)
none_ohe_linear	kendall_tau	0.112614	72	none	ohe	linear	ohe->linear (Sup.)
none_ohe_linear	kendall_tau	0.0746821	72	none	ohe	linear	ohe->linear (Sup.)
none_ohe_linear	kendall_tau	0.0854868	72	none	ohe	linear	ohe->linear (Sup.)
none_ohe_linear	spearman	0.148924	72	none	ohe	linear	ohe->linear (Sup.)
none_ohe_linear	spearman	0.0369627	72	none	ohe	linear	ohe->linear (Sup.)
none_ohe_linear	spearman	0.167629	72	none	ohe	linear	ohe->linear (Sup.)
none_ohe_linear	spearman	0.1115	72	none	ohe	linear	ohe->linear (Sup.)
none_ohe_linear	spearman	0.127068	72	none	ohe	linear	ohe->linear (Sup.)
none_ohe_linear	top10_in_plate	0	72	none	ohe	linear	ohe->linear (Sup.)
none_ohe_linear	top10_in_plate	0	72	none	ohe	linear	ohe->linear (Sup.)
none_ohe_linear	top10_in_plate	0	72	none	ohe	linear	ohe->linear (Sup.)
none_ohe_linear	top10_in_plate	0	72	none	ohe	linear	ohe->linear (Sup.)
none_ohe_linear	top10_in_plate	0	72	none	ohe	linear	ohe->linear (Sup.)
none_ohe_linear	kendall_tau	0.0868377	96	none	ohe	linear	ohe->linear (Sup.)
none_ohe_linear	kendall_tau	0.0747149	96	none	ohe	linear	ohe->linear (Sup.)
none_ohe_linear	kendall_tau	0.110163	96	none	ohe	linear	ohe->linear (Sup.)
none_ohe_linear	kendall_tau	0.0921172	96	none	ohe	linear	ohe->linear (Sup.)
none_ohe_linear	kendall_tau	0.0852335	96	none	ohe	linear	ohe->linear (Sup.)
none_ohe_linear	spearman	0.129372	96	none	ohe	linear	ohe->linear (Sup.)
none_ohe_linear	spearman	0.111952	96	none	ohe	linear	ohe->linear (Sup.)
none_ohe_linear	spearman	0.163914	96	none	ohe	linear	ohe->linear (Sup.)
none_ohe_linear	spearman	0.137019	96	none	ohe	linear	ohe->linear (Sup.)
none_ohe_linear	spearman	0.126756	96	none	ohe	linear	ohe->linear (Sup.)
none_ohe_linear	top10_in_plate	0	96	none	ohe	linear	ohe->linear (Sup.)
none_ohe_linear	top10_in_plate	0	96	none	ohe	linear	ohe->linear (Sup.)
none_ohe_linear	top10_in_plate	0	96	none	ohe	linear	ohe->linear (Sup.)
none_ohe_linear	top10_in_plate	0	96	none	ohe	linear	ohe->linear (Sup.)
none_ohe_linear	top10_in_plate	0	96	none	ohe	linear	ohe->linear (Sup.)
none_ohe_linear	kendall_tau	0.0868626	120	none	ohe	linear	ohe->linear (Sup.)
none_ohe_linear	kendall_tau	0.0750202	120	none	ohe	linear	ohe->linear (Sup.)
none_ohe_linear	kendall_tau	0.117623	120	none	ohe	linear	ohe->linear (Sup.)
none_ohe_linear	kendall_tau	0.101266	120	none	ohe	linear	ohe->linear (Sup.)
none_ohe_linear	kendall_tau	0.0806572	120	none	ohe	linear	ohe->linear (Sup.)
none_ohe_linear	spearman	0.129469	120	none	ohe	linear	ohe->linear (Sup.)
none_ohe_linear	spearman	0.112871	120	none	ohe	linear	ohe->linear (Sup.)
none_ohe_linear	spearman	0.174467	120	none	ohe	linear	ohe->linear (Sup.)
none_ohe_linear	spearman	0.150754	120	none	ohe	linear	ohe->linear (Sup.)
none_ohe_linear	spearman	0.120795	120	none	ohe	linear	ohe->linear (Sup.)
none_ohe_linear	top10_in_plate	0	120	none	ohe	linear	ohe->linear (Sup.)
none_ohe_linear	top10_in_plate	0	120	none	ohe	linear	ohe->linear (Sup.)
none_ohe_linear	top10_in_plate	0.3	120	none	ohe	linear	ohe->linear (Sup.)
none_ohe_linear	top10_in_plate	0.1	120	none	ohe	linear	ohe->linear (Sup.)
none_ohe_linear	top10_in_plate	0	120	none	ohe	linear	ohe->linear (Sup.)
none_ohe_linear	kendall_tau	0.105336	144	none	ohe	linear	ohe->linear (Sup.)
none_ohe_linear	kendall_tau	0.0932561	144	none	ohe	linear	ohe->linear (Sup.)
none_ohe_linear	kendall_tau	0.113536	144	none	ohe	linear	ohe->linear (Sup.)
none_ohe_linear	kendall_tau	0.101267	144	none	ohe	linear	ohe->linear (Sup.)
none_ohe_linear	kendall_tau	0.102155	144	none	ohe	linear	ohe->linear (Sup.)
none_ohe_linear	spearman	0.155992	144	none	ohe	linear	ohe->linear (Sup.)
none_ohe_linear	spearman	0.139335	144	none	ohe	linear	ohe->linear (Sup.)
none_ohe_linear	spearman	0.168554	144	none	ohe	linear	ohe->linear (Sup.)
none_ohe_linear	spearman	0.150277	144	none	ohe	linear	ohe->linear (Sup.)
none_ohe_linear	spearman	0.152368	144	none	ohe	linear	ohe->linear (Sup.)
none_ohe_linear	top10_in_plate	0	144	none	ohe	linear	ohe->linear (Sup.)
none_ohe_linear	top10_in_plate	0	144	none	ohe	linear	ohe->linear (Sup.)
none_ohe_linear	top10_in_plate	0.2	144	none	ohe	linear	ohe->linear (Sup.)
none_ohe_linear	top10_in_plate	0.2	144	none	ohe	linear	ohe->linear (Sup.)
none_ohe_linear	top10_in_plate	0	144	none	ohe	linear	ohe->linear (Sup.)
none_ohe_linear	kendall_tau	0.0883364	168	none	ohe	linear	ohe->linear (Sup.)
none_ohe_linear	kendall_tau	0.106558	168	none	ohe	linear	ohe->linear (Sup.)
none_ohe_linear	kendall_tau	0.115376	168	none	ohe	linear	ohe->linear (Sup.)
none_ohe_linear	kendall_tau	0.106076	168	none	ohe	linear	ohe->linear (Sup.)
none_ohe_linear	kendall_tau	0.101078	168	none	ohe	linear	ohe->linear (Sup.)
none_ohe_linear	spearman	0.131752	168	none	ohe	linear	ohe->linear (Sup.)
none_ohe_linear	spearman	0.158711	168	none	ohe	linear	ohe->linear (Sup.)
none_ohe_linear	spearman	0.171202	168	none	ohe	linear	ohe->linear (Sup.)
none_ohe_linear	spearman	0.157459	168	none	ohe	linear	ohe->linear (Sup.)
none_ohe_linear	spearman	0.15052	168	none	ohe	linear	ohe->linear (Sup.)
none_ohe_linear	top10_in_plate	0	168	none	ohe	linear	ohe->linear (Sup.)
none_ohe_linear	top10_in_plate	0	168	none	ohe	linear	ohe->linear (Sup.)
none_ohe_linear	top10_in_plate	0.2	168	none	ohe	linear	ohe->linear (Sup.)
none_ohe_linear	top10_in_plate	0.2	168	none	ohe	linear	ohe->linear (Sup.)
none_ohe_linear	top10_in_plate	0	168	none	ohe	linear	ohe->linear (Sup.)
none_ohe_linear	kendall_tau	0.119595	192	none	ohe	linear	ohe->linear (Sup.)
none_ohe_linear	kendall_tau	0.116097	192	none	ohe	linear	ohe->linear (Sup.)
none_ohe_linear	kendall_tau	0.117092	192	none	ohe	linear	ohe->linear (Sup.)
none_ohe_linear	kendall_tau	0.106626	192	none	ohe	linear	ohe->linear (Sup.)
none_ohe_linear	kendall_tau	0.0897457	192	none	ohe	linear	ohe->linear (Sup.)
none_ohe_linear	spearman	0.177584	192	none	ohe	linear	ohe->linear (Sup.)
none_ohe_linear	spearman	0.172581	192	none	ohe	linear	ohe->linear (Sup.)
none_ohe_linear	spearman	0.173817	192	none	ohe	linear	ohe->linear (Sup.)
none_ohe_linear	spearman	0.158055	192	none	ohe	linear	ohe->linear (Sup.)
none_ohe_linear	spearman	0.134272	192	none	ohe	linear	ohe->linear (Sup.)
none_ohe_linear	top10_in_plate	0	192	none	ohe	linear	ohe->linear (Sup.)
none_ohe_linear	top10_in_plate	0	192	none	ohe	linear	ohe->linear (Sup.)
none_ohe_linear	top10_in_plate	0.2	192	none	ohe	linear	ohe->linear (Sup.)
none_ohe_linear	top10_in_plate	0.1	192	none	ohe	linear	ohe->linear (Sup.)
none_ohe_linear	top10_in_plate	0	192	none	ohe	linear	ohe->linear (Sup.)
none_ohe_linear	kendall_tau	0.131837	216	none	ohe	linear	ohe->linear (Sup.)
none_ohe_linear	kendall_tau	0.123798	216	none	ohe	linear	ohe->linear (Sup.)
none_ohe_linear	kendall_tau	0.122958	216	none	ohe	linear	ohe->linear (Sup.)
none_ohe_linear	kendall_tau	0.113316	216	none	ohe	linear	ohe->linear (Sup.)
[truncated: 48,446 more rows]

## Sheet: fig3
embedder	model	metric	value
ESM2	Ridge	spearman	0.733256
ESM2	Ridge	spearman	0.519522
ESM2	Ridge	spearman	0.518591
ESM2	Ridge	spearman	0.413031
ESM2	Ridge	spearman	0.292844
ESM2	RandomForest	spearman	0.713949
ESM2	RandomForest	spearman	0.520549
ESM2	RandomForest	spearman	0.232875
ESM2	RandomForest	spearman	0.394421
ESM2	RandomForest	spearman	0.290867
SaProt	Ridge	spearman	0.718926
SaProt	Ridge	spearman	0.494343
SaProt	Ridge	spearman	0.548154
SaProt	Ridge	spearman	0.444364
SaProt	Ridge	spearman	0.387409
SaProt	RandomForest	spearman	0.68909
SaProt	RandomForest	spearman	0.643653
SaProt	RandomForest	spearman	0.483806
SaProt	RandomForest	spearman	0.507316
SaProt	RandomForest	spearman	0.414224
MSATransformer	Ridge	spearman	0.135925
MSATransformer	Ridge	spearman	0.21125
MSATransformer	Ridge	spearman	0.100284
MSATransformer	Ridge	spearman	-0.0839355
MSATransformer	Ridge	spearman	-0.0196886
MSATransformer	RandomForest	spearman	-0.0362929
MSATransformer	RandomForest	spearman	0.0124738
MSATransformer	RandomForest	spearman	-0.125309
MSATransformer	RandomForest	spearman	0.00811826
MSATransformer	RandomForest	spearman	-0.0725536
AlignedOneHot	Ridge	spearman	0.769984
AlignedOneHot	Ridge	spearman	0.717175
AlignedOneHot	Ridge	spearman	0.398746
AlignedOneHot	Ridge	spearman	0.514532
AlignedOneHot	Ridge	spearman	0.471533
AlignedOneHot	RandomForest	spearman	0.680397
AlignedOneHot	RandomForest	spearman	0.528335
AlignedOneHot	RandomForest	spearman	0.330574
AlignedOneHot	RandomForest	spearman	0.402413
AlignedOneHot	RandomForest	spearman	0.435156
ESM2	Ridge	roc_auc	0.895928
ESM2	Ridge	roc_auc	0.769737
ESM2	Ridge	roc_auc	0.764172
ESM2	Ridge	roc_auc	0.733333
ESM2	Ridge	roc_auc	0.671088
ESM2	RandomForest	roc_auc	0.89819
ESM2	RandomForest	roc_auc	0.754386
ESM2	RandomForest	roc_auc	0.589569
ESM2	RandomForest	roc_auc	0.723457
ESM2	RandomForest	roc_auc	0.692308
SaProt	Ridge	roc_auc	0.891403
SaProt	Ridge	roc_auc	0.765351
SaProt	Ridge	roc_auc	0.793651
SaProt	Ridge	roc_auc	0.748148
SaProt	Ridge	roc_auc	0.750663
SaProt	RandomForest	roc_auc	0.88009
SaProt	RandomForest	roc_auc	0.855263
SaProt	RandomForest	roc_auc	0.755102
SaProt	RandomForest	roc_auc	0.77037
SaProt	RandomForest	roc_auc	0.77321
MSATransformer	Ridge	roc_auc	0.567873
MSATransformer	Ridge	roc_auc	0.651316
MSATransformer	Ridge	roc_auc	0.605442
MSATransformer	Ridge	roc_auc	0.432099
MSATransformer	Ridge	roc_auc	0.466844
MSATransformer	RandomForest	roc_auc	0.5181
MSATransformer	RandomForest	roc_auc	0.508772
MSATransformer	RandomForest	roc_auc	0.439909
MSATransformer	RandomForest	roc_auc	0.504938
MSATransformer	RandomForest	roc_auc	0.409814
AlignedOneHot	Ridge	roc_auc	0.929864
AlignedOneHot	Ridge	roc_auc	0.907895
AlignedOneHot	Ridge	roc_auc	0.709751
AlignedOneHot	Ridge	roc_auc	0.787654
AlignedOneHot	Ridge	roc_auc	0.787798
AlignedOneHot	RandomForest	roc_auc	0.868778
AlignedOneHot	RandomForest	roc_auc	0.807018
AlignedOneHot	RandomForest	roc_auc	0.641723
AlignedOneHot	RandomForest	roc_auc	0.716049
AlignedOneHot	RandomForest	roc_auc	0.761273
